# Supplementary material for: Perspective: Simple State Communities to Study Microbial Interactions: Examples and Future Directions
Source: Front Microbiol. 2022 Jan 27;13:801864. doi: 10.3389/fmicb.2022.801864 (PMC8828649; doi:10.3389/fmicb.2022.801864)
Supplement: Supplementary Table 1 — Taxonomic assignment of ASVs and counts (Kingdom, Phylum, Class, Order, Genus, Species) in pre-SSC and SSC from soil and fecal samples based on 16S rRNA V4 amplicon. [file Table_1.xlsx]

## Sheet: Bacterial_Count
Supplementary Table 1
SSC						Sample_name	ROOT-R1-16S_MSC	ROOT-R2-16S_MSC	ROOT-R4-16S_MSC	Fecal-1-16S_MSC	Fecal-2-16S_MSC	Fecal-3-16S_MSC		PRE-SSC_FECAL						Fecal-1-16S_Pre	Fecal-2-16S_Pre	Fecal-3-16S_Pre		PRE_SSC_SOIL							ROOT-R1-16S_Pre	ROOT-R2-16S_Pre	ROOT-R4-16S_Pre
						Type	soil	soil	soil	fecal	fecal	fecal								fecal	fecal	fecal									Soil	Soil	Soil
Kingdom	Phylum	Class	Order	Genus	Species	Pre-SSC/SSC	SSC	SSC	SSC	SSC	SSC	SSC		Kingdom	Phylum	Class	Order	Genus	Species	Pre	Pre	Pre		Kingdom	Phylum	Class	Order	Genus	Species		Pre	Pre	Pre
Bacteria	Actinobacteria	Actinobacteria	Bifidobacteriales	Bifidobacteriaceae	Bifidobacterium		0	0	0	0	2	0		Bacteria	Actinobacteria	Actinobacteria	Actinomycetales	Actinomyces	Actinomyces hyovaginalis	0	0	0		Bacteria	Acidobacteria	Acidobacteriia	Acidobacteriales	Acidobacteriaceae (Subgroup 1)	Acidicapsa		0	0	0
Bacteria	Actinobacteria	Actinobacteria	Micrococcales	Microbacteriaceae	Microbacterium		12	4	7	0	0	0		Bacteria	Actinobacteria	Actinobacteria	Actinomycetales	Actinomyces	unidentified	0	0	0		Bacteria	Acidobacteria	Acidobacteriia	Acidobacteriales	Acidobacteriaceae (Subgroup 1)	Acidipila		0	0	0
Bacteria	Actinobacteria	Actinobacteria	Micrococcales	Promicromonosporaceae	Cellulosimicrobium		106	0	0	0	0	0		Bacteria	Actinobacteria	Actinobacteria	Actinomycetales	Actinomyces	N/A	0	0	0		Bacteria	Acidobacteria	Acidobacteriia	Acidobacteriales	Acidobacteriaceae (Subgroup 1)	Edaphobacter		31	0	0
Bacteria	Actinobacteria	Actinobacteria	Streptomycetales	Streptomycetaceae	Streptomyces		0	2	33	0	0	0		Bacteria	Actinobacteria	Actinobacteria	Actinomycetales	Arcanobacterium	uncultured bacterium	0	0	0		Bacteria	Acidobacteria	Acidobacteriia	Acidobacteriales	Acidobacteriaceae (Subgroup 1)	Granulicella		0	0	0
Bacteria	Actinobacteria	Coriobacteriia	Coriobacteriales	Eggerthellaceae	Enterorhabdus		0	0	0	0	2	0		Bacteria	Actinobacteria	Actinobacteria	Actinomycetales	Arcanobacterium	N/A	0	0	0		Bacteria	Acidobacteria	Acidobacteriia	Acidobacteriales	Acidobacteriaceae (Subgroup 1)	Terriglobus		41	36	0
Bacteria	Bacteroidetes	Bacteroidia	Bacteroidales	Bacteroidaceae	Bacteroides		0	0	4	0	0	0		Bacteria	Actinobacteria	Actinobacteria	Actinomycetales	Trueperella	Trueperella pyogenes	0	0	0		Bacteria	Acidobacteria	Acidobacteriia	Acidobacteriales	Acidobacteriaceae (Subgroup 1)	uncultured		0	0	0
Bacteria	Bacteroidetes	Bacteroidia	Bacteroidales	Bacteroidales RF16 group	uncultured bacterium		0	0	0	0	0	2		Bacteria	Actinobacteria	Actinobacteria	Bifidobacteriales	Bifidobacterium	N/A	16	13	98		Bacteria	Acidobacteria	Acidobacteriia	Acidobacteriales	Acidobacteriaceae (Subgroup 1)	N/A		0	0	0
Bacteria	Bacteroidetes	Bacteroidia	Bacteroidales	Muribaculaceae	uncultured Porphyromonadaceae bacterium		0	0	0	10	3	28		Bacteria	Actinobacteria	Actinobacteria	Bifidobacteriales	Pseudoscardovia	uncultured bacterium	0	0	0		Bacteria	Acidobacteria	Acidobacteriia	Acidobacteriales	Koribacteraceae	Candidatus Koribacter		0	0	17
Bacteria	Bacteroidetes	Bacteroidia	Bacteroidales	Prevotellaceae	Alloprevotella		0	0	0	0	0	2		Bacteria	Actinobacteria	Actinobacteria	Corynebacteriales	Corynebacterium 1	Corynebacterium glutamicum	0	0	0		Bacteria	Acidobacteria	Acidobacteriia	Acidobacteriales	uncultured	uncultured Acidobacteria bacterium		0	0	0
Bacteria	Bacteroidetes	Bacteroidia	Bacteroidales	Prevotellaceae	Prevotella 1		0	0	0	3	0	0		Bacteria	Actinobacteria	Actinobacteria	Corynebacteriales	Corynebacterium 1	Corynebacterium xerosis	0	0	0		Bacteria	Acidobacteria	Acidobacteriia	Acidobacteriales	uncultured	uncultured Acidobacteriaceae bacterium		0	0	0
Bacteria	Bacteroidetes	Bacteroidia	Bacteroidales	Prevotellaceae	Prevotella 9		6	0	0	10	3	6		Bacteria	Actinobacteria	Actinobacteria	Corynebacteriales	Corynebacterium 1	N/A	0	0	0		Bacteria	Acidobacteria	Acidobacteriia	Acidobacteriales	uncultured	N/A		0	0	16
Bacteria	Bacteroidetes	Bacteroidia	Bacteroidales	Prevotellaceae	Prevotellaceae NK3B31 group		0	0	0	6	0	4		Bacteria	Actinobacteria	Actinobacteria	Corynebacteriales	Corynebacterium	N/A	0	0	0		Bacteria	Acidobacteria	Acidobacteriia	Acidobacteriales	N/A	N/A		0	0	0
Bacteria	Bacteroidetes	Bacteroidia	Bacteroidales	Prevotellaceae	Prevotellaceae UCG-004		0	0	0	0	0	2		Bacteria	Actinobacteria	Actinobacteria	Corynebacteriales	Lawsonella	uncultured bacterium	0	0	0		Bacteria	Acidobacteria	Acidobacteriia	Solibacterales	Solibacteraceae (Subgroup 3)	Bryobacter		36	58	40
Bacteria	Bacteroidetes	Bacteroidia	Bacteroidales	Prevotellaceae	uncultured		0	0	0	3	3	0		Bacteria	Actinobacteria	Actinobacteria	Corynebacteriales	N/A	N/A	0	0	0		Bacteria	Acidobacteria	Acidobacteriia	Solibacterales	Solibacteraceae (Subgroup 3)	Candidatus Solibacter		23	33	15
Bacteria	Chloroflexi	Dehalococcoidia	S085	metagenome	metagenome		3	0	0	0	0	0		Bacteria	Actinobacteria	Actinobacteria	Corynebacteriales	Dietzia	uncultured bacterium	0	0	0		Bacteria	Acidobacteria	Acidobacteriia	Solibacterales	Solibacteraceae (Subgroup 3)	Elev-16S-1166		0	0	0
Bacteria	Chloroflexi	KD4-96	N/A	N/A	N/A		0	2	0	0	0	0		Bacteria	Actinobacteria	Actinobacteria	Micrococcales	N/A	N/A	0	0	0		Bacteria	Acidobacteria	Acidobacteriia	Solibacterales	Solibacteraceae (Subgroup 3)	Paludibaculum		0	0	0
Bacteria	Cyanobacteria	Melainabacteria	Gastranaerophilales	uncultured bacterium	uncultured bacterium		0	0	0	0	4	0		Bacteria	Actinobacteria	Actinobacteria	Micrococcales	Microbacterium	N/A	0	0	0		Bacteria	Acidobacteria	Acidobacteriia	Solibacterales	Solibacteraceae (Subgroup 3)	N/A		0	0	0
Bacteria	Firmicutes	Bacilli	Bacillales	Alicyclobacillaceae	Tumebacillus		0	2	0	0	0	0		Bacteria	Actinobacteria	Actinobacteria	Micrococcales	Rothia	Rothia aerolata	0	0	0		Bacteria	Acidobacteria	Acidobacteriia	Subgroup 13	uncultured Holophaga sp.	uncultured Holophaga sp.		0	0	0
Bacteria	Firmicutes	Bacilli	Bacillales	Bacillaceae	Bacillus		20743	18794	22396	138	19	4704		Bacteria	Actinobacteria	Actinobacteria	Micrococcales	Rothia	unidentified	0	0	0		Bacteria	Acidobacteria	Acidobacteriia	Subgroup 13	uncultured bacterium	uncultured bacterium		0	0	0
Bacteria	Firmicutes	Bacilli	Bacillales	Paenibacillaceae	Paenibacillus		625	427	375	0	0	30		Bacteria	Actinobacteria	Actinobacteria	Micrococcales	Rothia	N/A	0	0	0		Bacteria	Acidobacteria	Acidobacteriia	Subgroup 2	metagenome	metagenome		0	0	0
Bacteria	Firmicutes	Bacilli	Bacillales	Planococcaceae	Lysinibacillus		6	0	0	0	0	43		Bacteria	Actinobacteria	Actinobacteria	Propionibacteriales	Cutibacterium	N/A	0	0	0		Bacteria	Acidobacteria	Acidobacteriia	Subgroup 2	N/A	N/A		0	0	0
Bacteria	Firmicutes	Bacilli	Lactobacillales	Enterococcaceae	Enterococcus		0	0	0	26	0	148		Bacteria	Actinobacteria	Actinobacteria	Propionibacteriales	Pseudopropionibacterium	uncultured bacterium	0	0	0		Bacteria	Acidobacteria	Blastocatellia (Subgroup 4)	Blastocatellales	metagenome	metagenome		0	9	0
Bacteria	Firmicutes	Bacilli	Lactobacillales	Lactobacillaceae	Lactobacillus		0	0	0	76	51	12		Bacteria	Actinobacteria	Coriobacteriia	Coriobacteriales	Coriobacteriaceae UCG-002	uncultured bacterium	0	0	0		Bacteria	Acidobacteria	Blastocatellia (Subgroup 4)	Blastocatellales	uncultured Acidobacteria bacterium	uncultured Acidobacteria bacterium		18	59	81
Bacteria	Firmicutes	Bacilli	Lactobacillales	Streptococcaceae	Streptococcus		0	0	0	238	431	226		Bacteria	Actinobacteria	Coriobacteriia	Coriobacteriales	Libanicoccus	uncultured bacterium	0	5	9		Bacteria	Acidobacteria	Blastocatellia (Subgroup 4)	Blastocatellales	uncultured Acidobacteriales bacterium	uncultured Acidobacteriales bacterium		0	0	0
Bacteria	Firmicutes	Clostridia	Clostridiales	Christensenellaceae	Christensenellaceae R-7 group		0	0	0	5	6	9		Bacteria	Actinobacteria	Coriobacteriia	Coriobacteriales	Olsenella sp. Marseille-P3359	Olsenella sp. Marseille-P3359	0	0	0		Bacteria	Acidobacteria	Blastocatellia (Subgroup 4)	Blastocatellales	uncultured bacterium	uncultured bacterium		0	9	10
Bacteria	Firmicutes	Clostridia	Clostridiales	Clostridiaceae 1	Clostridium sensu stricto 1		0	0	0	499	1315	591		Bacteria	Actinobacteria	Coriobacteriia	Coriobacteriales	Olsenella	bacterium OL-1	0	0	0		Bacteria	Acidobacteria	Blastocatellia (Subgroup 4)	Blastocatellales	N/A	N/A		0	14	53
Bacteria	Firmicutes	Clostridia	Clostridiales	Clostridiaceae 1	Clostridium sensu stricto 6		0	0	0	2	3	5		Bacteria	Actinobacteria	Coriobacteriia	Coriobacteriales	Olsenella	uncultured bacterium	0	5	26		Bacteria	Acidobacteria	Blastocatellia (Subgroup 4)	Blastocatellales	Blastocatellaceae	Aridibacter		0	0	0
Bacteria	Firmicutes	Clostridia	Clostridiales	Family XIII	Family XIII AD3011 group		0	0	0	2	2	0		Bacteria	Actinobacteria	Coriobacteriia	Coriobacteriales	Olsenella	N/A	0	0	0		Bacteria	Acidobacteria	Blastocatellia (Subgroup 4)	Blastocatellales	Blastocatellaceae	Blastocatella		7	8	33
Bacteria	Firmicutes	Clostridia	Clostridiales	Family XIII	Mogibacterium		0	0	0	0	5	0		Bacteria	Actinobacteria	Coriobacteriia	Coriobacteriales	uncultured	uncultured bacterium	0	0	0		Bacteria	Acidobacteria	Blastocatellia (Subgroup 4)	Blastocatellales	Blastocatellaceae	JGI 0001001-H03		39	2	0
Bacteria	Firmicutes	Clostridia	Clostridiales	Family XIII	[Eubacterium] brachy group		0	0	0	0	0	2		Bacteria	Actinobacteria	Coriobacteriia	Coriobacteriales	N/A	N/A	0	0	0		Bacteria	Acidobacteria	Blastocatellia (Subgroup 4)	Blastocatellales	Blastocatellaceae	Stenotrophobacter		0	0	0
Bacteria	Firmicutes	Clostridia	Clostridiales	Lachnospiraceae	Blautia		0	0	0	24	23	4		Bacteria	Actinobacteria	Coriobacteriia	Coriobacteriales	Collinsella	N/A	7	22	37		Bacteria	Acidobacteria	Blastocatellia (Subgroup 4)	Blastocatellales	Blastocatellaceae	uncultured		9	28	18
Bacteria	Firmicutes	Clostridia	Clostridiales	Lachnospiraceae	Coprococcus 1		0	0	0	6	0	0		Bacteria	Actinobacteria	Coriobacteriia	Coriobacteriales	Phoenicibacter	uncultured bacterium	0	0	0		Bacteria	Acidobacteria	Blastocatellia (Subgroup 4)	Blastocatellales	Blastocatellaceae	N/A		0	10	40
Bacteria	Firmicutes	Clostridia	Clostridiales	Lachnospiraceae	Coprococcus 3		0	0	0	2	0	0		Bacteria	Actinobacteria	Coriobacteriia	Coriobacteriales	Denitrobacterium	Eggerthellaceae bacterium AT8	0	0	0		Bacteria	Acidobacteria	Blastocatellia (Subgroup 4)	DS-100	uncultured Acidobacteria bacterium	uncultured Acidobacteria bacterium		0	0	0
Bacteria	Firmicutes	Clostridia	Clostridiales	Lachnospiraceae	Lachnospiraceae FCS020 group		0	0	0	2	0	0		Bacteria	Actinobacteria	Coriobacteriia	Coriobacteriales	Eggerthella	N/A	0	0	0		Bacteria	Acidobacteria	Blastocatellia (Subgroup 4)	DS-100	uncultured Acidobacteriales bacterium	uncultured Acidobacteriales bacterium		0	0	0
Bacteria	Firmicutes	Clostridia	Clostridiales	Lachnospiraceae	Lachnospiraceae NK3A20 group		0	0	0	3	0	0		Bacteria	Actinobacteria	Coriobacteriia	Coriobacteriales	Enterorhabdus	uncultured bacterium	7	7	35		Bacteria	Acidobacteria	Blastocatellia (Subgroup 4)	DS-100	uncultured bacterium	uncultured bacterium		0	0	0
Bacteria	Firmicutes	Clostridia	Clostridiales	Lachnospiraceae	Marvinbryantia		0	0	0	7	0	0		Bacteria	Actinobacteria	Coriobacteriia	Coriobacteriales	Paraeggerthella	Paraeggerthella hongkongensis	0	0	0		Bacteria	Acidobacteria	Blastocatellia (Subgroup 4)	DS-100	N/A	N/A		14	16	36
Bacteria	Firmicutes	Clostridia	Clostridiales	Lachnospiraceae	Oribacterium		0	0	0	14	18	3		Bacteria	Actinobacteria	Coriobacteriia	Coriobacteriales	Paraeggerthella	N/A	0	9	0		Bacteria	Acidobacteria	Blastocatellia (Subgroup 4)	Elev-16S-573	uncultured bacterium	uncultured bacterium		0	0	0
Bacteria	Firmicutes	Clostridia	Clostridiales	Lachnospiraceae	[Eubacterium] eligens group		0	0	0	3	0	0		Bacteria	Actinobacteria	Coriobacteriia	Coriobacteriales	Senegalimassilia	uncultured bacterium	0	0	0		Bacteria	Acidobacteria	Blastocatellia (Subgroup 4)	Pyrinomonadales	Pyrinomonadaceae	RB41		344	529	728
Bacteria	Firmicutes	Clostridia	Clostridiales	Lachnospiraceae	[Eubacterium] hallii group		0	0	0	6	6	0		Bacteria	Actinobacteria	Coriobacteriia	Coriobacteriales	Slackia	unidentified	0	0	0		Bacteria	Acidobacteria	Blastocatellia (Subgroup 4)	N/A	N/A	N/A		0	0	0
Bacteria	Firmicutes	Clostridia	Clostridiales	Lachnospiraceae	[Ruminococcus] torques group		0	0	0	5	0	0		Bacteria	Actinobacteria	Coriobacteriia	Coriobacteriales	Slackia	N/A	4	0	14		Bacteria	Acidobacteria	Holophagae	Subgroup 7	uncultured Acidobacteria bacterium	uncultured Acidobacteria bacterium		0	0	0
Bacteria	Firmicutes	Clostridia	Clostridiales	Lachnospiraceae			0	0	0	15	9	0		Bacteria	Actinobacteria	Coriobacteriia	Coriobacteriales	uncultured	uncultured bacterium	0	2	3		Bacteria	Acidobacteria	Holophagae	Subgroup 7	uncultured Desulfuromonadales bacterium	uncultured Desulfuromonadales bacterium		0	0	0
Bacteria	Firmicutes	Clostridia	Clostridiales	Peptococcaceae	Peptococcus		0	0	0	3	3	0		Bacteria	Actinobacteria	Coriobacteriia	Coriobacteriales	N/A	N/A	0	0	4		Bacteria	Acidobacteria	Holophagae	Subgroup 7	uncultured bacterium	uncultured bacterium		0	0	0
Bacteria	Firmicutes	Clostridia	Clostridiales	Peptostreptococcaceae	Intestinibacter		0	0	0	14	14	10		Bacteria	Actinobacteria	Coriobacteriia	Coriobacteriales	uncultured bacterium	uncultured bacterium	0	0	0		Bacteria	Acidobacteria	Holophagae	Subgroup 7	uncultured candidate division OS-K bacterium	uncultured candidate division OS-K bacterium		0	0	0
Bacteria	Firmicutes	Clostridia	Clostridiales	Peptostreptococcaceae	Romboutsia		0	0	0	25	8	8		Bacteria	Bacteroidetes	Bacteroidia	Bacteroidales	Bacteroides	Bacteroidaceae bacterium DJF_B220	0	0	0		Bacteria	Acidobacteria	Holophagae	Subgroup 7	N/A	N/A		10	27	32
Bacteria	Firmicutes	Clostridia	Clostridiales	Peptostreptococcaceae	Terrisporobacter		0	0	0	91	220	81		Bacteria	Bacteroidetes	Bacteroidia	Bacteroidales	Bacteroides	Bacteroides caecigallinarum	0	0	0		Bacteria	Acidobacteria	Subgroup 11	uncultured bacterium	uncultured bacterium	uncultured bacterium		0	8	9
Bacteria	Firmicutes	Clostridia	Clostridiales	Peptostreptococcaceae			0	0	0	0	2	0		Bacteria	Bacteroidetes	Bacteroidia	Bacteroidales	Bacteroides	Bacteroides eggerthii DSM 20697	0	0	0		Bacteria	Acidobacteria	Subgroup 17	uncultured Acidobacteria bacterium	uncultured Acidobacteria bacterium	uncultured Acidobacteria bacterium		0	0	0
Bacteria	Firmicutes	Clostridia	Clostridiales	Ruminococcaceae	Faecalibacterium		0	0	0	3	0	0		Bacteria	Bacteroidetes	Bacteroidia	Bacteroidales	Bacteroides	Bacteroides fragilis	0	0	0		Bacteria	Acidobacteria	Subgroup 17	uncultured Acidobacteriales bacterium	uncultured Acidobacteriales bacterium	uncultured Acidobacteriales bacterium		0	9	7
Bacteria	Firmicutes	Clostridia	Clostridiales	Ruminococcaceae	Ruminiclostridium 5		0	0	0	0	2	0		Bacteria	Bacteroidetes	Bacteroidia	Bacteroidales	Bacteroides	Bacteroides ovatus	0	0	0		Bacteria	Acidobacteria	Subgroup 17	uncultured bacterium	uncultured bacterium	uncultured bacterium		0	0	0
Bacteria	Firmicutes	Clostridia	Clostridiales	Ruminococcaceae	Ruminococcaceae NK4A214 group		0	0	0	0	0	17		Bacteria	Bacteroidetes	Bacteroidia	Bacteroidales	Bacteroides	Bacteroides plebeius	0	0	0		Bacteria	Acidobacteria	Subgroup 17	N/A	N/A	N/A		0	8	16
Bacteria	Firmicutes	Clostridia	Clostridiales	Ruminococcaceae	Ruminococcaceae UCG-002		0	0	0	0	5	0		Bacteria	Bacteroidetes	Bacteroidia	Bacteroidales	Bacteroides	Bacteroides plebeius DSM 17135	0	0	0		Bacteria	Acidobacteria	Subgroup 22	uncultured Acidobacteria bacterium	uncultured Acidobacteria bacterium	uncultured Acidobacteria bacterium		0	0	0
Bacteria	Firmicutes	Clostridia	Clostridiales	Ruminococcaceae	Ruminococcaceae UCG-005		0	0	0	20	9	11		Bacteria	Bacteroidetes	Bacteroidia	Bacteroidales	Bacteroides	Bacteroides sp. Marseille-P3166	6	0	0		Bacteria	Acidobacteria	Subgroup 25	uncultured Acidobacteria bacterium	uncultured Acidobacteria bacterium	uncultured Acidobacteria bacterium		0	0	0
Bacteria	Firmicutes	Clostridia	Clostridiales	Ruminococcaceae	Ruminococcaceae UCG-010		0	0	0	0	0	6		Bacteria	Bacteroidetes	Bacteroidia	Bacteroidales	Bacteroides	Bacteroides stercoris ATCC 43183	0	0	0		Bacteria	Acidobacteria	Subgroup 25	uncultured bacterium	uncultured bacterium	uncultured bacterium		0	0	12
Bacteria	Firmicutes	Clostridia	Clostridiales	Ruminococcaceae	Ruminococcaceae UCG-011		0	0	0	2	0	0		Bacteria	Bacteroidetes	Bacteroidia	Bacteroidales	Bacteroides	Bacteroides thetaiotaomicron	0	0	0		Bacteria	Acidobacteria	Subgroup 25	uncultured soil bacterium	uncultured soil bacterium	uncultured soil bacterium		0	6	12
Bacteria	Firmicutes	Clostridia	Clostridiales	Ruminococcaceae	Ruminococcaceae UCG-014		0	0	0	0	4	0		Bacteria	Bacteroidetes	Bacteroidia	Bacteroidales	Bacteroides	Bacteroides uniformis	0	0	0		Bacteria	Acidobacteria	Subgroup 25	N/A	N/A	N/A		0	0	0
Bacteria	Firmicutes	Clostridia	Clostridiales	Ruminococcaceae	Subdoligranulum		0	0	0	12	0	0		Bacteria	Bacteroidetes	Bacteroidia	Bacteroidales	Bacteroides	uncultured bacterium	0	0	0		Bacteria	Acidobacteria	Subgroup 5	metagenome	metagenome	metagenome		0	0	0
Bacteria	Firmicutes	Clostridia	Clostridiales	Ruminococcaceae	[Eubacterium] coprostanoligenes group		0	0	0	4	3	5		Bacteria	Bacteroidetes	Bacteroidia	Bacteroidales	Bacteroides	N/A	0	3	6		Bacteria	Acidobacteria	Subgroup 5	uncultured Acidobacteria bacterium	uncultured Acidobacteria bacterium	uncultured Acidobacteria bacterium		0	0	0
Bacteria	Firmicutes	Erysipelotrichia	Erysipelotrichales	Erysipelotrichaceae	Erysipelotrichaceae UCG-002		0	0	0	0	6	0		Bacteria	Bacteroidetes	Bacteroidia	Bacteroidales	uncultured bacterium	uncultured bacterium	567	38	96		Bacteria	Acidobacteria	Subgroup 5	uncultured Acidobacteriales bacterium	uncultured Acidobacteriales bacterium	uncultured Acidobacteriales bacterium		0	0	0
Bacteria	Firmicutes	Erysipelotrichia	Erysipelotrichales	Erysipelotrichaceae	Holdemanella		0	0	0	4	0	0		Bacteria	Bacteroidetes	Bacteroidia	Bacteroidales	uncultured rumen bacterium	uncultured rumen bacterium	6	0	0		Bacteria	Acidobacteria	Subgroup 5	uncultured Acidobacterium sp.	uncultured Acidobacterium sp.	uncultured Acidobacterium sp.		0	0	0
Bacteria	Firmicutes	Erysipelotrichia	Erysipelotrichales	Erysipelotrichaceae	Solobacterium		0	0	0	5	5	5		Bacteria	Bacteroidetes	Bacteroidia	Bacteroidales	N/A	N/A	0	0	0		Bacteria	Acidobacteria	Subgroup 5	uncultured bacterium	uncultured bacterium	uncultured bacterium		0	0	0
Bacteria	Firmicutes	Erysipelotrichia	Erysipelotrichales	Erysipelotrichaceae	Turicibacter		0	0	0	25	51	33		Bacteria	Bacteroidetes	Bacteroidia	Bacteroidales	uncultured	uncultured bacterium	0	0	0		Bacteria	Acidobacteria	Subgroup 5	N/A	N/A	N/A		12	0	0
Bacteria	Firmicutes	Erysipelotrichia	Erysipelotrichales	Erysipelotrichaceae	uncultured		0	0	0	0	4	0		Bacteria	Bacteroidetes	Bacteroidia	Bacteroidales	Dysgonomonas	N/A	0	0	0		Bacteria	Acidobacteria	Subgroup 6	Acidobacteria bacterium IGE-010	Acidobacteria bacterium IGE-010	Acidobacteria bacterium IGE-010		0	0	0
Bacteria	Firmicutes	Negativicutes	Selenomonadales	Acidaminococcaceae	Phascolarctobacterium		0	0	0	5	0	7		Bacteria	Bacteroidetes	Bacteroidia	Bacteroidales	uncultured	uncultured bacterium	0	0	0		Bacteria	Acidobacteria	Subgroup 6	Acidobacteria bacterium SCN 69-37	Acidobacteria bacterium SCN 69-37	Acidobacteria bacterium SCN 69-37		0	0	0
Bacteria	Firmicutes	Negativicutes	Selenomonadales	Veillonellaceae	Dialister		0	0	0	0	0	7		Bacteria	Bacteroidetes	Bacteroidia	Bacteroidales	Bacteroidales bacterium Bact_22	Bacteroidales bacterium Bact_22	0	0	0		Bacteria	Acidobacteria	Subgroup 6	Acidobacteria bacterium WX27	Acidobacteria bacterium WX27	Acidobacteria bacterium WX27		0	0	0
Bacteria	Firmicutes	Negativicutes	Selenomonadales	Veillonellaceae	Megasphaera		0	0	0	3	0	6		Bacteria	Bacteroidetes	Bacteroidia	Bacteroidales	uncultured bacterium	uncultured bacterium	0	0	0		Bacteria	Acidobacteria	Subgroup 6	Unknown Order	Unknown Family	Vicinamibacter		28	37	34
Bacteria	Firmicutes	Negativicutes	Selenomonadales	Veillonellaceae	Selenomonas		0	0	0	10	0	0		Bacteria	Bacteroidetes	Bacteroidia	Bacteroidales	Butyricimonas	uncultured bacterium	0	0	0		Bacteria	Acidobacteria	Subgroup 6	metagenome	metagenome	metagenome		0	0	0
Bacteria	Kiritimatiellaeota	Kiritimatiellae	WCHB1-41	uncultured rumen bacterium	uncultured rumen bacterium		0	0	0	0	6	0		Bacteria	Bacteroidetes	Bacteroidia	Bacteroidales	Butyricimonas	uncultured organism	0	0	0		Bacteria	Acidobacteria	Subgroup 6	uncultured Acidobacteriales bacterium	uncultured Acidobacteriales bacterium	uncultured Acidobacteriales bacterium		0	0	16
Bacteria	Planctomycetes	Planctomycetacia	Pirellulales	Pirellulaceae	p-1088-a5 gut group		0	0	0	0	0	5		Bacteria	Bacteroidetes	Bacteroidia	Bacteroidales	Butyricimonas	N/A	0	0	0		Bacteria	Acidobacteria	Subgroup 6	uncultured Anaeromyxobacter sp.	uncultured Anaeromyxobacter sp.	uncultured Anaeromyxobacter sp.		0	0	0
Bacteria	Proteobacteria	Deltaproteobacteria	Bradymonadales	uncultured rumen bacterium	uncultured rumen bacterium		0	0	0	0	0	2		Bacteria	Bacteroidetes	Bacteroidia	Bacteroidales	Odoribacter	Culturomica massiliensis	0	0	0		Bacteria	Acidobacteria	Subgroup 6	uncultured Saccharibacillus sp.	uncultured Saccharibacillus sp.	uncultured Saccharibacillus sp.		0	0	0
Bacteria	Proteobacteria	Gammaproteobacteria	Enterobacteriales	Enterobacteriaceae	Escherichia-Shigella		0	0	0	26815	28750	20446		Bacteria	Bacteroidetes	Bacteroidia	Bacteroidales	Odoribacter	uncultured bacterium	0	0	0		Bacteria	Acidobacteria	Subgroup 6	uncultured Thermoanaerobaculum sp.	uncultured Thermoanaerobaculum sp.	uncultured Thermoanaerobaculum sp.		0	0	0
Bacteria	Proteobacteria	Gammaproteobacteria	Enterobacteriales	Enterobacteriaceae	Pantoea		0	4647	0	0	0	0		Bacteria	Bacteroidetes	Bacteroidia	Bacteroidales	Sanguibacteroides	Gabonibacter massiliensis	0	0	0		Bacteria	Acidobacteria	Subgroup 6	uncultured bacterium 126	uncultured bacterium 126	uncultured bacterium 126		0	0	6
Bacteria	Proteobacteria	Gammaproteobacteria	Enterobacteriales	Enterobacteriaceae			6468	2938	3815	38	0	0		Bacteria	Bacteroidetes	Bacteroidia	Bacteroidales	Sanguibacteroides	Sanguibacteroides justesenii	0	0	0		Bacteria	Acidobacteria	Subgroup 6	uncultured bacterium 213	uncultured bacterium 213	uncultured bacterium 213		0	0	0
Bacteria	Proteobacteria	Gammaproteobacteria	Pseudomonadales	Pseudomonadaceae	Pseudomonas		0	0	3	0	0	0		Bacteria	Bacteroidetes	Bacteroidia	Bacteroidales	CAG-873	uncultured bacterium	87	3	0		Bacteria	Acidobacteria	Subgroup 6	uncultured bacterium 259	uncultured bacterium 259	uncultured bacterium 259		0	0	0
Bacteria	Spirochaetes	Spirochaetia	Spirochaetales	Spirochaetaceae	Sphaerochaeta		0	0	0	0	0	3		Bacteria	Bacteroidetes	Bacteroidia	Bacteroidales	gut metagenome	gut metagenome	0	0	0		Bacteria	Acidobacteria	Subgroup 6	uncultured microorganism	uncultured microorganism	uncultured microorganism		0	0	13
Bacteria	Spirochaetes	Spirochaetia	Spirochaetales	Spirochaetaceae	Treponema 2		2	0	0	0	0	0		Bacteria	Bacteroidetes	Bacteroidia	Bacteroidales	metagenome	metagenome	16	96	218		Bacteria	Acidobacteria	Subgroup 6	uncultured proteobacterium	uncultured proteobacterium	uncultured proteobacterium		0	0	12
Bacteria	Tenericutes	Mollicutes	Mollicutes RF39	gut metagenome	gut metagenome		0	0	0	0	2	2		Bacteria	Bacteroidetes	Bacteroidia	Bacteroidales	uncultured Bacteroidales bacterium	uncultured Bacteroidales bacterium	0	0	0		Bacteria	Acidobacteria	Subgroup 6	unidentified	unidentified	unidentified		0	0	0
														Bacteria	Bacteroidetes	Bacteroidia	Bacteroidales	uncultured Porphyromonadaceae bacterium	uncultured Porphyromonadaceae bacterium	1401	904	3325		Bacteria	Acidobacteria	Subgroup 6	wastewater metagenome	wastewater metagenome	wastewater metagenome		0	0	0
														Bacteria	Bacteroidetes	Bacteroidia	Bacteroidales	uncultured bacterium	uncultured bacterium	177	168	475		Bacteria	Acidobacteria	Subgroup 6	N/A	N/A	N/A		599	788	733
														Bacteria	Bacteroidetes	Bacteroidia	Bacteroidales	uncultured organism	uncultured organism	0	0	0		Bacteria	Acidobacteria	Thermoanaerobaculia	Thermoanaerobaculales	Thermoanaerobaculaceae	Subgroup 10		0	28	14
														Bacteria	Bacteroidetes	Bacteroidia	Bacteroidales	uncultured rumen bacterium	uncultured rumen bacterium	0	412	18		Bacteria	Actinobacteria	0319-7L14	uncultured bacterium	uncultured bacterium	uncultured bacterium		0	0	0
														Bacteria	Bacteroidetes	Bacteroidia	Bacteroidales	N/A	N/A	124	101	167		Bacteria	Actinobacteria	Acidimicrobiia	Acidimicrobiales	Acidimicrobiaceae	uncultured		0	0	0
														Bacteria	Bacteroidetes	Bacteroidia	Bacteroidales	N/A	N/A	0	0	0		Bacteria	Actinobacteria	Acidimicrobiia	IMCC26256	metagenome	metagenome		6	0	0
														Bacteria	Bacteroidetes	Bacteroidia	Bacteroidales	Porphyromonas	Porphyromonas sp. HMSC077F02	0	0	0		Bacteria	Actinobacteria	Acidimicrobiia	IMCC26256	uncultured Acidimicrobiales bacterium	uncultured Acidimicrobiales bacterium		0	0	0
														Bacteria	Bacteroidetes	Bacteroidia	Bacteroidales	Porphyromonas	N/A	0	0	0		Bacteria	Actinobacteria	Acidimicrobiia	IMCC26256	uncultured Acidimicrobidae bacterium	uncultured Acidimicrobidae bacterium		0	0	0
														Bacteria	Bacteroidetes	Bacteroidia	Bacteroidales	Alloprevotella	Prevotella sp. canine oral taxon 282	0	0	0		Bacteria	Actinobacteria	Acidimicrobiia	IMCC26256	uncultured Aciditerrimonas sp.	uncultured Aciditerrimonas sp.		0	0	0
														Bacteria	Bacteroidetes	Bacteroidia	Bacteroidales	Alloprevotella	Prevotellamassilia timonensis	0	0	0		Bacteria	Actinobacteria	Acidimicrobiia	IMCC26256	uncultured Actinomycetales bacterium	uncultured Actinomycetales bacterium		0	0	0
														Bacteria	Bacteroidetes	Bacteroidia	Bacteroidales	Alloprevotella	uncultured Bacteroidales bacterium	49	72	0		Bacteria	Actinobacteria	Acidimicrobiia	IMCC26256	uncultured actinobacterium	uncultured actinobacterium		0	0	0
														Bacteria	Bacteroidetes	Bacteroidia	Bacteroidales	Alloprevotella	uncultured bacterium	64	137	884		Bacteria	Actinobacteria	Acidimicrobiia	IMCC26256	uncultured bacterium	uncultured bacterium		0	0	0
														Bacteria	Bacteroidetes	Bacteroidia	Bacteroidales	Alloprevotella	N/A	27	47	12		Bacteria	Actinobacteria	Acidimicrobiia	IMCC26256	uncultured organism	uncultured organism		0	7	0
														Bacteria	Bacteroidetes	Bacteroidia	Bacteroidales	Prevotella 1	uncultured bacterium	386	329	763		Bacteria	Actinobacteria	Acidimicrobiia	IMCC26256	N/A	N/A		0	0	14
														Bacteria	Bacteroidetes	Bacteroidia	Bacteroidales	Prevotella 1	N/A	0	0	0		Bacteria	Actinobacteria	Acidimicrobiia	Microtrichales	Iamiaceae	Iamia		0	0	0
														Bacteria	Bacteroidetes	Bacteroidia	Bacteroidales	Prevotella 2	gut metagenome	0	0	0		Bacteria	Actinobacteria	Acidimicrobiia	Microtrichales	Ilumatobacteraceae	CL500-29 marine group		20	7	0
														Bacteria	Bacteroidetes	Bacteroidia	Bacteroidales	Prevotella 2	uncultured bacterium	227	342	1062		Bacteria	Actinobacteria	Acidimicrobiia	Microtrichales	Ilumatobacteraceae	Ilumatobacter		0	0	0
														Bacteria	Bacteroidetes	Bacteroidia	Bacteroidales	Prevotella 2	N/A	42	14	28		Bacteria	Actinobacteria	Acidimicrobiia	Microtrichales	Ilumatobacteraceae	uncultured		0	10	8
														Bacteria	Bacteroidetes	Bacteroidia	Bacteroidales	Prevotella 7	Prevotella sp. RS2	438	576	1565		Bacteria	Actinobacteria	Acidimicrobiia	Microtrichales	Microtrichaceae	uncultured		0	0	0
														Bacteria	Bacteroidetes	Bacteroidia	Bacteroidales	Prevotella 7	Prevotellaceae bacterium DJF_CR25	0	12	51		Bacteria	Actinobacteria	Acidimicrobiia	Microtrichales	metagenome	metagenome		0	0	14
														Bacteria	Bacteroidetes	Bacteroidia	Bacteroidales	Prevotella 7	uncultured bacterium	0	40	6		Bacteria	Actinobacteria	Acidimicrobiia	Microtrichales	uncultured	metagenome		0	17	0
														Bacteria	Bacteroidetes	Bacteroidia	Bacteroidales	Prevotella 7	uncultured rumen bacterium	0	257	69		Bacteria	Actinobacteria	Acidimicrobiia	Microtrichales	uncultured	uncultured Acidimicrobidae bacterium		0	10	7
														Bacteria	Bacteroidetes	Bacteroidia	Bacteroidales	Prevotella 7	unidentified rumen bacterium 12-7	0	0	0		Bacteria	Actinobacteria	Acidimicrobiia	Microtrichales	uncultured	uncultured Iamiaceae bacterium		0	0	0
														Bacteria	Bacteroidetes	Bacteroidia	Bacteroidales	Prevotella 7	N/A	0	0	0		Bacteria	Actinobacteria	Acidimicrobiia	Microtrichales	uncultured	uncultured actinobacterium		0	0	0
														Bacteria	Bacteroidetes	Bacteroidia	Bacteroidales	Prevotella 9	Prevotellaceae bacterium DJF_CR21k6	0	0	0		Bacteria	Actinobacteria	Acidimicrobiia	Microtrichales	uncultured	uncultured bacterium		13	6	8
														Bacteria	Bacteroidetes	Bacteroidia	Bacteroidales	Prevotella 9	Prevotellaceae bacterium DJF_LS10	0	0	0		Bacteria	Actinobacteria	Acidimicrobiia	Microtrichales	uncultured	uncultured compost bacterium		0	0	0
														Bacteria	Bacteroidetes	Bacteroidia	Bacteroidales	Prevotella 9	human gut metagenome	0	0	0		Bacteria	Actinobacteria	Acidimicrobiia	Microtrichales	uncultured	N/A		0	0	0
														Bacteria	Bacteroidetes	Bacteroidia	Bacteroidales	Prevotella 9	uncultured bacterium	123	429	519		Bacteria	Actinobacteria	Acidimicrobiia	Microtrichales	N/A	N/A		0	0	0
														Bacteria	Bacteroidetes	Bacteroidia	Bacteroidales	Prevotella 9	wallaby gut metagenome	0	0	0		Bacteria	Actinobacteria	Acidimicrobiia	uncultured	metagenome	metagenome		0	0	0
														Bacteria	Bacteroidetes	Bacteroidia	Bacteroidales	Prevotella 9	N/A	648	1822	2641		Bacteria	Actinobacteria	Acidimicrobiia	uncultured	uncultured Acidimicrobidae bacterium	uncultured Acidimicrobidae bacterium		0	0	0
														Bacteria	Bacteroidetes	Bacteroidia	Bacteroidales	Prevotella	Prevotella disiens JCM 6334 = ATCC 29426	0	0	0		Bacteria	Actinobacteria	Acidimicrobiia	uncultured	uncultured actinobacterium	uncultured actinobacterium		0	0	0
														Bacteria	Bacteroidetes	Bacteroidia	Bacteroidales	Prevotella	Prevotella oris	0	0	0		Bacteria	Actinobacteria	Acidimicrobiia	uncultured	uncultured bacterium	uncultured bacterium		0	0	0
														Bacteria	Bacteroidetes	Bacteroidia	Bacteroidales	Prevotella	N/A	0	0	0		Bacteria	Actinobacteria	Acidimicrobiia	uncultured	uncultured soil bacterium	uncultured soil bacterium		0	0	0
														Bacteria	Bacteroidetes	Bacteroidia	Bacteroidales	Prevotellaceae NK3B31 group	metagenome	79	52	729		Bacteria	Actinobacteria	Acidimicrobiia	N/A	N/A	N/A		0	0	0
														Bacteria	Bacteroidetes	Bacteroidia	Bacteroidales	Prevotellaceae NK3B31 group	uncultured Prevotella sp.	77	20	75		Bacteria	Actinobacteria	Actinobacteria	Catenulisporales	Actinospicaceae	Actinospica		0	0	0
														Bacteria	Bacteroidetes	Bacteroidia	Bacteroidales	Prevotellaceae NK3B31 group	uncultured bacterium	123	119	167		Bacteria	Actinobacteria	Actinobacteria	Catenulisporales	Catenulisporaceae	Catenulispora		0	0	0
														Bacteria	Bacteroidetes	Bacteroidia	Bacteroidales	Prevotellaceae NK3B31 group	N/A	42	47	109		Bacteria	Actinobacteria	Actinobacteria	Corynebacteriales	Corynebacteriaceae	Corynebacterium 1		0	0	0
														Bacteria	Bacteroidetes	Bacteroidia	Bacteroidales	Prevotellaceae UCG-001	uncultured Bacteroidales bacterium	0	0	0		Bacteria	Actinobacteria	Actinobacteria	Corynebacteriales	Mycobacteriaceae	Mycobacterium		142	60	92
														Bacteria	Bacteroidetes	Bacteroidia	Bacteroidales	Prevotellaceae UCG-001	uncultured bacterium	6	0	0		Bacteria	Actinobacteria	Actinobacteria	Corynebacteriales	Nocardiaceae	Gordonia		0	0	0
														Bacteria	Bacteroidetes	Bacteroidia	Bacteroidales	Prevotellaceae UCG-001	uncultured rumen bacterium	0	5	0		Bacteria	Actinobacteria	Actinobacteria	Corynebacteriales	Nocardiaceae	Nocardia		0	0	0
														Bacteria	Bacteroidetes	Bacteroidia	Bacteroidales	Prevotellaceae UCG-003	Alloprevotella sp. feline oral taxon 309	0	0	0		Bacteria	Actinobacteria	Actinobacteria	Corynebacteriales	Nocardiaceae	Rhodococcus		0	6	0
														Bacteria	Bacteroidetes	Bacteroidia	Bacteroidales	Prevotellaceae UCG-003	uncultured Bacteroidales bacterium	0	0	0		Bacteria	Actinobacteria	Actinobacteria	Corynebacteriales	Nocardiaceae	Williamsia		0	0	0
														Bacteria	Bacteroidetes	Bacteroidia	Bacteroidales	Prevotellaceae UCG-003	uncultured bacterium	389	208	1299		Bacteria	Actinobacteria	Actinobacteria	Corynebacteriales	Tsukamurellaceae	Tsukamurella		0	0	0
														Bacteria	Bacteroidetes	Bacteroidia	Bacteroidales	Prevotellaceae UCG-003	uncultured rumen bacterium	0	0	0		Bacteria	Actinobacteria	Actinobacteria	Frankiales	Acidothermaceae	Acidothermus		0	0	0
														Bacteria	Bacteroidetes	Bacteroidia	Bacteroidales	Prevotellaceae UCG-003	N/A	0	0	0		Bacteria	Actinobacteria	Actinobacteria	Frankiales	Cryptosporangiaceae	Cryptosporangium		0	6	0
														Bacteria	Bacteroidetes	Bacteroidia	Bacteroidales	Prevotellaceae UCG-004	uncultured bacterium	168	114	12		Bacteria	Actinobacteria	Actinobacteria	Frankiales	Cryptosporangiaceae	Fodinicola		0	0	0
														Bacteria	Bacteroidetes	Bacteroidia	Bacteroidales	Prevotellaceae UCG-004	uncultured rumen bacterium	96	79	110		Bacteria	Actinobacteria	Actinobacteria	Frankiales	Frankiaceae	Jatrophihabitans		16	0	15
														Bacteria	Bacteroidetes	Bacteroidia	Bacteroidales	Prevotellaceae YAB2003 group	N/A	84	38	0		Bacteria	Actinobacteria	Actinobacteria	Frankiales	Geodermatophilaceae	Blastococcus		12	34	18
														Bacteria	Bacteroidetes	Bacteroidia	Bacteroidales	uncultured	Prevotellaceae bacterium DJF_VR15	0	0	0		Bacteria	Actinobacteria	Actinobacteria	Frankiales	Geodermatophilaceae	Geodermatophilus		7	12	14
														Bacteria	Bacteroidetes	Bacteroidia	Bacteroidales	uncultured	metagenome	0	0	0		Bacteria	Actinobacteria	Actinobacteria	Frankiales	Geodermatophilaceae	Modestobacter		0	50	0
														Bacteria	Bacteroidetes	Bacteroidia	Bacteroidales	uncultured	uncultured bacterium	12	89	571		Bacteria	Actinobacteria	Actinobacteria	Frankiales	Geodermatophilaceae	N/A		0	0	0
														Bacteria	Bacteroidetes	Bacteroidia	Bacteroidales	uncultured	N/A	25	135	947		Bacteria	Actinobacteria	Actinobacteria	Frankiales	Nakamurellaceae	Nakamurella		0	0	0
														Bacteria	Bacteroidetes	Bacteroidia	Bacteroidales	N/A	N/A	0	0	0		Bacteria	Actinobacteria	Actinobacteria	Frankiales	Sporichthyaceae	uncultured		8	0	0
														Bacteria	Bacteroidetes	Bacteroidia	Bacteroidales	Alistipes	uncultured bacterium	0	0	0		Bacteria	Actinobacteria	Actinobacteria	Frankiales	uncultured	N/A		0	0	0
														Bacteria	Bacteroidetes	Bacteroidia	Bacteroidales	Alistipes	uncultured organism	0	0	0		Bacteria	Actinobacteria	Actinobacteria	Frankiales	N/A	N/A		0	8	0
														Bacteria	Bacteroidetes	Bacteroidia	Bacteroidales	Alistipes	N/A	0	0	0		Bacteria	Actinobacteria	Actinobacteria	Glycomycetales	Glycomycetaceae	Glycomyces		0	0	0
														Bacteria	Bacteroidetes	Bacteroidia	Bacteroidales	Rikenellaceae RC9 gut group	gut metagenome	0	0	0		Bacteria	Actinobacteria	Actinobacteria	Kineosporiales	Kineosporiaceae	Angustibacter		0	0	0
														Bacteria	Bacteroidetes	Bacteroidia	Bacteroidales	Rikenellaceae RC9 gut group	uncultured Bacteroidales bacterium	112	35	619		Bacteria	Actinobacteria	Actinobacteria	Kineosporiales	Kineosporiaceae	Kineococcus		0	17	0
														Bacteria	Bacteroidetes	Bacteroidia	Bacteroidales	Rikenellaceae RC9 gut group	uncultured Rikenella sp.	0	10	0		Bacteria	Actinobacteria	Actinobacteria	Kineosporiales	Kineosporiaceae	Kineosporia		0	80	14
														Bacteria	Bacteroidetes	Bacteroidia	Bacteroidales	Rikenellaceae RC9 gut group	uncultured bacterium	494	649	694		Bacteria	Actinobacteria	Actinobacteria	Kineosporiales	Kineosporiaceae	N/A		29	29	14
														Bacteria	Bacteroidetes	Bacteroidia	Bacteroidales	Rikenellaceae RC9 gut group	uncultured beta proteobacterium	15	7	0		Bacteria	Actinobacteria	Actinobacteria	Micrococcales	Brevibacteriaceae	Brevibacterium		0	0	0
														Bacteria	Bacteroidetes	Bacteroidia	Bacteroidales	Rikenellaceae RC9 gut group	wallaby gut metagenome	0	0	0		Bacteria	Actinobacteria	Actinobacteria	Micrococcales	Brevibacteriaceae	Sediminivirga		0	0	0
														Bacteria	Bacteroidetes	Bacteroidia	Bacteroidales	Rikenellaceae RC9 gut group	N/A	53	68	48		Bacteria	Actinobacteria	Actinobacteria	Micrococcales	Cellulomonadaceae	Cellulomonas		0	0	0
														Bacteria	Bacteroidetes	Bacteroidia	Bacteroidales	dgA-11 gut group	uncultured Bacteroidales bacterium	118	30	76		Bacteria	Actinobacteria	Actinobacteria	Micrococcales	Cellulomonadaceae	Pseudactinotalea		0	0	0
														Bacteria	Bacteroidetes	Bacteroidia	Bacteroidales	Parabacteroides	Parabacteroides distasonis	0	0	0		Bacteria	Actinobacteria	Actinobacteria	Micrococcales	Demequinaceae	Demequina		0	0	0
														Bacteria	Bacteroidetes	Bacteroidia	Bacteroidales	Parabacteroides	Parabacteroides goldsteinii CL02T12C30	0	0	0		Bacteria	Actinobacteria	Actinobacteria	Micrococcales	Dermabacteraceae	Brachybacterium		0	0	0
														Bacteria	Bacteroidetes	Bacteroidia	Bacteroidales	Parabacteroides	Parabacteroides sp. HGS0025	0	0	0		Bacteria	Actinobacteria	Actinobacteria	Micrococcales	Intrasporangiaceae	Ornithinicoccus		0	0	0
														Bacteria	Bacteroidetes	Bacteroidia	Bacteroidales	Parabacteroides	Parabacteroides sp. Marseille-P3668	0	0	0		Bacteria	Actinobacteria	Actinobacteria	Micrococcales	Intrasporangiaceae	Phycicoccus		8	0	0
														Bacteria	Bacteroidetes	Bacteroidia	Bacteroidales	Parabacteroides	Porphyromonadaceae bacterium DJF_B175	102	196	243		Bacteria	Actinobacteria	Actinobacteria	Micrococcales	Intrasporangiaceae	Terrabacter		0	0	0
														Bacteria	Bacteroidetes	Bacteroidia	Bacteroidales	Parabacteroides	uncultured bacterium	0	0	0		Bacteria	Actinobacteria	Actinobacteria	Micrococcales	Intrasporangiaceae	N/A		0	0	13
														Bacteria	Bacteroidetes	Bacteroidia	Bacteroidales	Parabacteroides	N/A	0	0	0		Bacteria	Actinobacteria	Actinobacteria	Micrococcales	Microbacteriaceae	Agromyces		0	0	30
														Bacteria	Bacteroidetes	Bacteroidia	Bacteroidales	uncultured bacterium	uncultured bacterium	0	0	0		Bacteria	Actinobacteria	Actinobacteria	Micrococcales	Microbacteriaceae	Amnibacterium		0	164	0
														Bacteria	Bacteroidetes	Bacteroidia	Bacteroidales	uncultured bacterium	uncultured bacterium	0	0	0		Bacteria	Actinobacteria	Actinobacteria	Micrococcales	Microbacteriaceae	Clavibacter		0	0	0
														Bacteria	Bacteroidetes	Bacteroidia	Bacteroidales	uncultured bacterium	uncultured bacterium	0	0	0		Bacteria	Actinobacteria	Actinobacteria	Micrococcales	Microbacteriaceae	Cryobacterium		0	0	0
														Bacteria	Bacteroidetes	Bacteroidia	Bacteroidales	uncultured bacterium	uncultured bacterium	122	238	87		Bacteria	Actinobacteria	Actinobacteria	Micrococcales	Microbacteriaceae	Curtobacterium		26	96	0
														Bacteria	Bacteroidetes	Bacteroidia	Bacteroidales	N/A	N/A	52	25	5		Bacteria	Actinobacteria	Actinobacteria	Micrococcales	Microbacteriaceae	Galbitalea		0	0	0
														Bacteria	Bacteroidetes	Bacteroidia	Flavobacteriales	Flavobacterium	Flavobacterium lutivivi	0	0	0		Bacteria	Actinobacteria	Actinobacteria	Micrococcales	Microbacteriaceae	Humibacter		0	0	0
														Bacteria	Bacteroidetes	Bacteroidia	Flavobacteriales	Myroides	Myroides odoratus	0	0	0		Bacteria	Actinobacteria	Actinobacteria	Micrococcales	Microbacteriaceae	Leucobacter		0	0	0
														Bacteria	Bacteroidetes	Bacteroidia	Flavobacteriales	N/A	N/A	0	0	0		Bacteria	Actinobacteria	Actinobacteria	Micrococcales	Microbacteriaceae	Microbacterium		0	0	0
														Bacteria	Bacteroidetes	Bacteroidia	Flavobacteriales	Bergeyella	Bergeyella porcorum	0	0	0		Bacteria	Actinobacteria	Actinobacteria	Micrococcales	Microbacteriaceae	Parafrigoribacterium		42	0	0
														Bacteria	Bacteroidetes	Bacteroidia	Flavobacteriales	Bergeyella	N/A	0	0	0		Bacteria	Actinobacteria	Actinobacteria	Micrococcales	Microbacteriaceae	Pseudoclavibacter		0	0	0
														Bacteria	Bacteroidetes	Bacteroidia	Flavobacteriales	Cloacibacterium	N/A	0	0	0		Bacteria	Actinobacteria	Actinobacteria	Micrococcales	Microbacteriaceae	N/A		6	93	87
														Bacteria	Bacteroidetes	Bacteroidia	Flavobacteriales	Empedobacter	uncultured bacterium	0	0	0		Bacteria	Actinobacteria	Actinobacteria	Micrococcales	Micrococcaceae	Arthrobacter		57	88	85
														Bacteria	Bacteroidetes	Bacteroidia	Sphingobacteriales	Sphingobacterium	Sphingobacterium sp. 35	0	0	0		Bacteria	Actinobacteria	Actinobacteria	Micrococcales	Micrococcaceae	Glutamicibacter		0	0	0
														Bacteria	Bacteroidetes	Bacteroidia	N/A	N/A	N/A	0	0	0		Bacteria	Actinobacteria	Actinobacteria	Micrococcales	Micrococcaceae	Nesterenkonia		0	0	0
														Bacteria	Bacteroidetes	Ignavibacteria	OPB56	uncultured bacterium	uncultured bacterium	0	0	0		Bacteria	Actinobacteria	Actinobacteria	Micrococcales	Micrococcaceae	Paenarthrobacter		40	202	123
														Bacteria	Chlamydiae	Chlamydiae	Chlamydiales	Chlamydia	Chlamydia suis	0	0	0		Bacteria	Actinobacteria	Actinobacteria	Micrococcales	Micrococcaceae	N/A		3051	1607	2284
														Bacteria	Chlamydiae	Chlamydiae	Chlamydiales	Chlamydia	N/A	0	0	0		Bacteria	Actinobacteria	Actinobacteria	Micrococcales	Promicromonosporaceae	Cellulosimicrobium		0	0	0
														Bacteria	Cyanobacteria	Melainabacteria	Gastranaerophilales	Candidatus Gastranaerophilales bacterium Zag_111	Candidatus Gastranaerophilales bacterium Zag_111	0	0	0		Bacteria	Actinobacteria	Actinobacteria	Micrococcales	Promicromonosporaceae	Promicromonospora		12	0	0
														Bacteria	Cyanobacteria	Melainabacteria	Gastranaerophilales	Candidatus Melainabacteria bacterium MEL.A1	Candidatus Melainabacteria bacterium MEL.A1	0	13	13		Bacteria	Actinobacteria	Actinobacteria	Micrococcales	Promicromonosporaceae	N/A		0	0	0
														Bacteria	Cyanobacteria	Melainabacteria	Gastranaerophilales	Clostridium sp. CAG:306	Clostridium sp. CAG:306	0	0	0		Bacteria	Actinobacteria	Actinobacteria	Micrococcales	Sanguibacteraceae	Sanguibacter		0	0	0
														Bacteria	Cyanobacteria	Melainabacteria	Gastranaerophilales	gut metagenome	gut metagenome	0	0	0		Bacteria	Actinobacteria	Actinobacteria	Micrococcales	N/A	N/A		0	0	0
														Bacteria	Cyanobacteria	Melainabacteria	Gastranaerophilales	rumen bacterium YS2	rumen bacterium YS2	0	0	0		Bacteria	Actinobacteria	Actinobacteria	Micromonosporales	Micromonosporaceae	Actinoplanes		57	84	24
														Bacteria	Cyanobacteria	Melainabacteria	Gastranaerophilales	uncultured bacterium	uncultured bacterium	81	58	49		Bacteria	Actinobacteria	Actinobacteria	Micromonosporales	Micromonosporaceae	Asanoa		0	0	0
														Bacteria	Cyanobacteria	Melainabacteria	Gastranaerophilales	uncultured rumen bacterium	uncultured rumen bacterium	8	0	0		Bacteria	Actinobacteria	Actinobacteria	Micromonosporales	Micromonosporaceae	Catellatospora		0	0	0
														Bacteria	Cyanobacteria	Melainabacteria	Gastranaerophilales	N/A	N/A	42	36	0		Bacteria	Actinobacteria	Actinobacteria	Micromonosporales	Micromonosporaceae	Catenuloplanes		0	0	0
														Bacteria	Cyanobacteria	Oxyphotobacteria	Chloroplast	N/A	N/A	0	0	0		Bacteria	Actinobacteria	Actinobacteria	Micromonosporales	Micromonosporaceae	Dactylosporangium		49	15	11
														Bacteria	Deferribacteres	Deferribacteres	Deferribacterales	Mucispirillum	uncultured bacterium	0	0	0		Bacteria	Actinobacteria	Actinobacteria	Micromonosporales	Micromonosporaceae	Hamadaea		11	0	11
														Bacteria	Elusimicrobia	Elusimicrobia	Elusimicrobiales	Elusimicrobium	uncultured Termite group 1 bacterium	0	0	0		Bacteria	Actinobacteria	Actinobacteria	Micromonosporales	Micromonosporaceae	Longispora		0	0	0
														Bacteria	Elusimicrobia	Elusimicrobia	Elusimicrobiales	Elusimicrobium	uncultured bacterium	62	68	0		Bacteria	Actinobacteria	Actinobacteria	Micromonosporales	Micromonosporaceae	Luedemannella		0	5	0
														Bacteria	Elusimicrobia	Elusimicrobia	Elusimicrobiales	Elusimicrobium	N/A	0	3	0		Bacteria	Actinobacteria	Actinobacteria	Micromonosporales	Micromonosporaceae	Micromonospora		0	0	3
														Bacteria	Epsilonbacteraeota	Campylobacteria	Campylobacterales	Campylobacter	Campylobacter fetus subsp. fetus	0	0	0		Bacteria	Actinobacteria	Actinobacteria	Micromonosporales	Micromonosporaceae	Phytohabitans		0	0	0
														Bacteria	Epsilonbacteraeota	Campylobacteria	Campylobacterales	Campylobacter	Campylobacter jejuni	0	0	0		Bacteria	Actinobacteria	Actinobacteria	Micromonosporales	Micromonosporaceae	Planosporangium		0	0	0
														Bacteria	Epsilonbacteraeota	Campylobacteria	Campylobacterales	Campylobacter	unidentified	0	0	0		Bacteria	Actinobacteria	Actinobacteria	Micromonosporales	Micromonosporaceae	Rhizocola		0	0	0
														Bacteria	Epsilonbacteraeota	Campylobacteria	Campylobacterales	Campylobacter	N/A	165	757	185		Bacteria	Actinobacteria	Actinobacteria	Micromonosporales	Micromonosporaceae	Stackebrandtia		0	0	0
														Bacteria	Epsilonbacteraeota	Campylobacteria	Campylobacterales	Helicobacter	Helicobacter rappini	5	9	15		Bacteria	Actinobacteria	Actinobacteria	Micromonosporales	Micromonosporaceae	Virgisporangium		0	17	12
														Bacteria	Epsilonbacteraeota	Campylobacteria	Campylobacterales	Helicobacter	uncultured Helicobacter sp.	0	19	39		Bacteria	Actinobacteria	Actinobacteria	Micromonosporales	Micromonosporaceae	uncultured		0	4	0
														Bacteria	Epsilonbacteraeota	Campylobacteria	Campylobacterales	Helicobacter	unidentified	4	101	81		Bacteria	Actinobacteria	Actinobacteria	Micromonosporales	Micromonosporaceae	N/A		49	108	73
														Bacteria	Epsilonbacteraeota	Campylobacteria	Campylobacterales	Helicobacter	N/A	0	0	0		Bacteria	Actinobacteria	Actinobacteria	Propionibacteriales	Nocardioidaceae	Actinopolymorpha		0	0	0
														Bacteria	Fibrobacteres	Fibrobacteria	Fibrobacterales	Fibrobacter	Fibrobacter sp.	42	76	83		Bacteria	Actinobacteria	Actinobacteria	Propionibacteriales	Nocardioidaceae	Aeromicrobium		36	39	19
														Bacteria	Fibrobacteres	Fibrobacteria	Fibrobacterales	Fibrobacter	Fibrobacter sp. UWOS	42	5	0		Bacteria	Actinobacteria	Actinobacteria	Propionibacteriales	Nocardioidaceae	Kribbella		139	63	25
														Bacteria	Fibrobacteres	Fibrobacteria	Fibrobacterales	Fibrobacter	N/A	0	0	0		Bacteria	Actinobacteria	Actinobacteria	Propionibacteriales	Nocardioidaceae	Marmoricola		20	44	24
														Bacteria	Firmicutes	Bacilli	Bacillales	Anaerobacillus	uncultured bacterium	0	0	0		Bacteria	Actinobacteria	Actinobacteria	Propionibacteriales	Nocardioidaceae	Nocardioides		25	34	10
														Bacteria	Firmicutes	Bacilli	Bacillales	Bacillus	N/A	0	0	0		Bacteria	Actinobacteria	Actinobacteria	Propionibacteriales	Nocardioidaceae	N/A		0	50	0
														Bacteria	Firmicutes	Bacilli	Bacillales	Nosocomiicoccus	uncultured bacterium	0	0	0		Bacteria	Actinobacteria	Actinobacteria	Propionibacteriales	Propionibacteriaceae	Cutibacterium		0	9	0
														Bacteria	Firmicutes	Bacilli	Bacillales	Staphylococcus	N/A	0	0	0		Bacteria	Actinobacteria	Actinobacteria	Propionibacteriales	Propionibacteriaceae	Friedmanniella		11	87	0
														Bacteria	Firmicutes	Bacilli	Lactobacillales	Aerococcus	Aerococcus viridans	0	0	0		Bacteria	Actinobacteria	Actinobacteria	Propionibacteriales	Propionibacteriaceae	Microlunatus		80	147	125
														Bacteria	Firmicutes	Bacilli	Lactobacillales	Globicatella	Globicatella sp. canine oral taxon 218	0	0	0		Bacteria	Actinobacteria	Actinobacteria	Propionibacteriales	Propionibacteriaceae	uncultured		0	36	0
														Bacteria	Firmicutes	Bacilli	Lactobacillales	N/A	N/A	0	0	0		Bacteria	Actinobacteria	Actinobacteria	Pseudonocardiales	Pseudonocardiaceae	Actinomycetospora		0	32	0
														Bacteria	Firmicutes	Bacilli	Lactobacillales	Enterococcus	N/A	0	0	0		Bacteria	Actinobacteria	Actinobacteria	Pseudonocardiales	Pseudonocardiaceae	Actinophytocola		17	4	15
														Bacteria	Firmicutes	Bacilli	Lactobacillales	Lactobacillus	Lactobacillus agilis	0	0	0		Bacteria	Actinobacteria	Actinobacteria	Pseudonocardiales	Pseudonocardiaceae	Amycolatopsis		16	12	5
														Bacteria	Firmicutes	Bacilli	Lactobacillales	Lactobacillus	Lactobacillus coleohominis DSM 14060	0	0	0		Bacteria	Actinobacteria	Actinobacteria	Pseudonocardiales	Pseudonocardiaceae	Crossiella		0	27	0
														Bacteria	Firmicutes	Bacilli	Lactobacillales	Lactobacillus	Lactobacillus mucosae	8	23	10		Bacteria	Actinobacteria	Actinobacteria	Pseudonocardiales	Pseudonocardiaceae	Kibdelosporangium		0	0	0
														Bacteria	Firmicutes	Bacilli	Lactobacillales	Lactobacillus	Lactobacillus murinus	0	0	0		Bacteria	Actinobacteria	Actinobacteria	Pseudonocardiales	Pseudonocardiaceae	Lechevalieria		8	0	0
														Bacteria	Firmicutes	Bacilli	Lactobacillales	Lactobacillus	Lactobacillus reuteri	0	0	0		Bacteria	Actinobacteria	Actinobacteria	Pseudonocardiales	Pseudonocardiaceae	Lentzea violacea		0	0	0
														Bacteria	Firmicutes	Bacilli	Lactobacillales	Lactobacillus	Lactobacillus ruminis	81	77	188		Bacteria	Actinobacteria	Actinobacteria	Pseudonocardiales	Pseudonocardiaceae	Longimycelium		0	0	0
														Bacteria	Firmicutes	Bacilli	Lactobacillales	Lactobacillus	Lactobacillus salivarius	0	0	0		Bacteria	Actinobacteria	Actinobacteria	Pseudonocardiales	Pseudonocardiaceae	Pseudonocardia		60	58	48
														Bacteria	Firmicutes	Bacilli	Lactobacillales	Lactobacillus	Lactobacillus sp. oral taxon 052	0	0	0		Bacteria	Actinobacteria	Actinobacteria	Pseudonocardiales	Pseudonocardiaceae	Saccharothrix		0	0	0
														Bacteria	Firmicutes	Bacilli	Lactobacillales	Lactobacillus	N/A	220	119	483		Bacteria	Actinobacteria	Actinobacteria	Pseudonocardiales	Pseudonocardiaceae	N/A		0	0	0
														Bacteria	Firmicutes	Bacilli	Lactobacillales	Weissella	Weissella paramesenteroides	0	0	0		Bacteria	Actinobacteria	Actinobacteria	Streptomycetales	Streptomycetaceae	Kitasatospora		0	0	0
														Bacteria	Firmicutes	Bacilli	Lactobacillales	Streptococcus	Streptococcus suis	0	0	0		Bacteria	Actinobacteria	Actinobacteria	Streptomycetales	Streptomycetaceae	Streptomyces		91	37	35
														Bacteria	Firmicutes	Bacilli	Lactobacillales	Streptococcus	N/A	886	614	2292		Bacteria	Actinobacteria	Actinobacteria	Streptosporangiales	Nocardiopsaceae	Nocardiopsis		0	0	0
														Bacteria	Firmicutes	Clostridia	Clostridiales	Catabacter	Christensenella timonensis	0	0	0		Bacteria	Actinobacteria	Actinobacteria	Streptosporangiales	Nocardiopsaceae	N/A		0	0	0
														Bacteria	Firmicutes	Clostridia	Clostridiales	Catabacter	N/A	0	0	0		Bacteria	Actinobacteria	Actinobacteria	Streptosporangiales	Streptosporangiaceae	Herbidospora		0	0	0
														Bacteria	Firmicutes	Clostridia	Clostridiales	Christensenella	Christensenella minuta	0	0	0		Bacteria	Actinobacteria	Actinobacteria	Streptosporangiales	Streptosporangiaceae	Microbispora		0	0	0
														Bacteria	Firmicutes	Clostridia	Clostridiales	Christensenellaceae R-7 group	Blattella germanica (German cockroach)	0	0	0		Bacteria	Actinobacteria	Actinobacteria	Streptosporangiales	Streptosporangiaceae	Nonomuraea		0	0	0
														Bacteria	Firmicutes	Clostridia	Clostridiales	Christensenellaceae R-7 group	bacterium YE57	5	0	12		Bacteria	Actinobacteria	Actinobacteria	Streptosporangiales	Streptosporangiaceae	Sphaerisporangium		0	0	0
														Bacteria	Firmicutes	Clostridia	Clostridiales	Christensenellaceae R-7 group	gut metagenome	0	0	0		Bacteria	Actinobacteria	Actinobacteria	Streptosporangiales	Streptosporangiaceae	Streptosporangium		0	0	0
														Bacteria	Firmicutes	Clostridia	Clostridiales	Christensenellaceae R-7 group	metagenome	0	0	0		Bacteria	Actinobacteria	Actinobacteria	Streptosporangiales	Streptosporangiaceae	Thermocatellispora		0	0	0
														Bacteria	Firmicutes	Clostridia	Clostridiales	Christensenellaceae R-7 group	uncultured Clostridia bacterium	0	0	6		Bacteria	Actinobacteria	Actinobacteria	Streptosporangiales	Streptosporangiaceae	uncultured		0	0	0
														Bacteria	Firmicutes	Clostridia	Clostridiales	Christensenellaceae R-7 group	uncultured Firmicutes bacterium	0	0	0		Bacteria	Actinobacteria	Actinobacteria	Streptosporangiales	Streptosporangiaceae	N/A		0	0	0
														Bacteria	Firmicutes	Clostridia	Clostridiales	Christensenellaceae R-7 group	uncultured bacterium	0	7	6		Bacteria	Actinobacteria	Actinobacteria	Streptosporangiales	Streptosporangiales Incertae Sedis	Motilibacter		0	0	0
														Bacteria	Firmicutes	Clostridia	Clostridiales	Christensenellaceae R-7 group	uncultured marine bacterium	0	0	0		Bacteria	Actinobacteria	Actinobacteria	Streptosporangiales	Thermomonosporaceae	Actinoallomurus		4	13	0
														Bacteria	Firmicutes	Clostridia	Clostridiales	Christensenellaceae R-7 group	uncultured organism	1100	1310	272		Bacteria	Actinobacteria	Actinobacteria	Streptosporangiales	Thermomonosporaceae	Actinocorallia		15	11	31
														Bacteria	Firmicutes	Clostridia	Clostridiales	Christensenellaceae R-7 group	uncultured prokaryote	0	0	0		Bacteria	Actinobacteria	Actinobacteria	Streptosporangiales	Thermomonosporaceae	Actinomadura		10	2	12
														Bacteria	Firmicutes	Clostridia	Clostridiales	Christensenellaceae R-7 group	uncultured rumen bacterium	0	0	0		Bacteria	Actinobacteria	Actinobacteria	Streptosporangiales	Thermomonosporaceae	N/A		0	0	0
														Bacteria	Firmicutes	Clostridia	Clostridiales	Christensenellaceae R-7 group	uncultured sludge bacterium	8	0	0		Bacteria	Actinobacteria	Actinobacteria	N/A	N/A	N/A		0	0	0
														Bacteria	Firmicutes	Clostridia	Clostridiales	Christensenellaceae R-7 group	N/A	1104	165	176		Bacteria	Actinobacteria	FFCH16263	uncultured bacterium	uncultured bacterium	uncultured bacterium		0	0	0
														Bacteria	Firmicutes	Clostridia	Clostridiales	uncultured bacterium	uncultured bacterium	0	0	0		Bacteria	Actinobacteria	MB-A2-108	metagenome	metagenome	metagenome		0	9	12
														Bacteria	Firmicutes	Clostridia	Clostridiales	uncultured	uncultured Firmicutes bacterium	0	0	0		Bacteria	Actinobacteria	MB-A2-108	uncultured Catenuloplanes sp.	uncultured Catenuloplanes sp.	uncultured Catenuloplanes sp.		0	0	0
														Bacteria	Firmicutes	Clostridia	Clostridiales	uncultured	uncultured bacterium	2	0	20		Bacteria	Actinobacteria	MB-A2-108	uncultured Micromonospora sp.	uncultured Micromonospora sp.	uncultured Micromonospora sp.		0	0	0
														Bacteria	Firmicutes	Clostridia	Clostridiales	uncultured	N/A	0	0	0		Bacteria	Actinobacteria	MB-A2-108	uncultured actinobacterium	uncultured actinobacterium	uncultured actinobacterium		0	15	0
														Bacteria	Firmicutes	Clostridia	Clostridiales	N/A	N/A	14	0	18		Bacteria	Actinobacteria	MB-A2-108	uncultured bacterium	uncultured bacterium	uncultured bacterium		14	18	0
														Bacteria	Firmicutes	Clostridia	Clostridiales	Clostridium sensu stricto 13	N/A	0	0	0		Bacteria	Actinobacteria	MB-A2-108	N/A	N/A	N/A		0	0	0
														Bacteria	Firmicutes	Clostridia	Clostridiales	Clostridium sensu stricto 1	Clostridium baratii	0	0	0		Bacteria	Actinobacteria	Nitriliruptoria	Nitriliruptorales	Nitriliruptoraceae	uncultured bacterium		0	0	0
														Bacteria	Firmicutes	Clostridia	Clostridiales	Clostridium sensu stricto 1	Clostridium butyricum	126	173	149		Bacteria	Actinobacteria	Rubrobacteria	Rubrobacterales	Rubrobacteriaceae	Rubrobacter		108	283	225
														Bacteria	Firmicutes	Clostridia	Clostridiales	Clostridium sensu stricto 1	Clostridium colicanis 209318	0	0	0		Bacteria	Actinobacteria	Thermoleophilia	Gaiellales	Gaiellaceae	Gaiella		18	24	24
														Bacteria	Firmicutes	Clostridia	Clostridiales	Clostridium sensu stricto 1	Clostridium perfringens	0	0	0		Bacteria	Actinobacteria	Thermoleophilia	Gaiellales	uncultured	bacterium Ellin6515		0	0	0
														Bacteria	Firmicutes	Clostridia	Clostridiales	Clostridium sensu stricto 1	Clostridium sp. ND2	0	0	0		Bacteria	Actinobacteria	Thermoleophilia	Gaiellales	uncultured	metagenome		0	0	0
														Bacteria	Firmicutes	Clostridia	Clostridiales	Clostridium sensu stricto 1	human gut metagenome	0	29	16		Bacteria	Actinobacteria	Thermoleophilia	Gaiellales	uncultured	uncultured Conexibacter sp.		0	14	0
														Bacteria	Firmicutes	Clostridia	Clostridiales	Clostridium sensu stricto 1	uncultured Clostridium sp.	20	66	89		Bacteria	Actinobacteria	Thermoleophilia	Gaiellales	uncultured	uncultured Rubrobacterales bacterium		0	0	0
														Bacteria	Firmicutes	Clostridia	Clostridiales	Clostridium sensu stricto 1	uncultured Firmicutes bacterium	0	0	0		Bacteria	Actinobacteria	Thermoleophilia	Gaiellales	uncultured	uncultured Rubrobacteria bacterium		0	0	0
														Bacteria	Firmicutes	Clostridia	Clostridiales	Clostridium sensu stricto 1	uncultured bacterium	0	0	0		Bacteria	Actinobacteria	Thermoleophilia	Gaiellales	uncultured	uncultured actinobacterium		0	0	0
														Bacteria	Firmicutes	Clostridia	Clostridiales	Clostridium sensu stricto 1	uncultured rumen bacterium	0	0	0		Bacteria	Actinobacteria	Thermoleophilia	Gaiellales	uncultured	uncultured bacterium		0	0	0
														Bacteria	Firmicutes	Clostridia	Clostridiales	Clostridium sensu stricto 1	uncultured soil bacterium	43	84	54		Bacteria	Actinobacteria	Thermoleophilia	Gaiellales	uncultured	uncultured bacterium 5G12		0	0	0
														Bacteria	Firmicutes	Clostridia	Clostridiales	Clostridium sensu stricto 1	unidentified	20	46	0		Bacteria	Actinobacteria	Thermoleophilia	Gaiellales	uncultured	uncultured microorganism		0	0	0
														Bacteria	Firmicutes	Clostridia	Clostridiales	Clostridium sensu stricto 1	N/A	301	394	622		Bacteria	Actinobacteria	Thermoleophilia	Gaiellales	uncultured	uncultured organism		0	0	0
														Bacteria	Firmicutes	Clostridia	Clostridiales	Clostridium sensu stricto 2	N/A	0	0	0		Bacteria	Actinobacteria	Thermoleophilia	Gaiellales	uncultured	N/A		45	38	16
														Bacteria	Firmicutes	Clostridia	Clostridiales	Clostridium sensu stricto 6	Clostridium bornimense	15	25	0		Bacteria	Actinobacteria	Thermoleophilia	Gaiellales	N/A	N/A		17	4	0
														Bacteria	Firmicutes	Clostridia	Clostridiales	Clostridium sensu stricto 6	uncultured bacterium	0	0	3		Bacteria	Actinobacteria	Thermoleophilia	Solirubrobacterales	67-14	metagenome		46	70	19
														Bacteria	Firmicutes	Clostridia	Clostridiales	Sarcina	N/A	0	0	0		Bacteria	Actinobacteria	Thermoleophilia	Solirubrobacterales	67-14	uncultured Conexibacteraceae bacterium		0	0	0
														Bacteria	Firmicutes	Clostridia	Clostridiales	N/A	N/A	0	0	0		Bacteria	Actinobacteria	Thermoleophilia	Solirubrobacterales	67-14	uncultured Rubrobacteraceae bacterium		0	0	0
														Bacteria	Firmicutes	Clostridia	Clostridiales	Clostridiales bacterium enrichment culture clone 06-1235251-67	Clostridiales bacterium enrichment culture clone 06-1235251-67	13	21	14		Bacteria	Actinobacteria	Thermoleophilia	Solirubrobacterales	67-14	uncultured Rubrobacteria bacterium		0	29	24
														Bacteria	Firmicutes	Clostridia	Clostridiales	gut metagenome	gut metagenome	22	16	39		Bacteria	Actinobacteria	Thermoleophilia	Solirubrobacterales	67-14	uncultured actinobacterium		0	12	23
														Bacteria	Firmicutes	Clostridia	Clostridiales	metagenome	metagenome	0	10	18		Bacteria	Actinobacteria	Thermoleophilia	Solirubrobacterales	67-14	uncultured bacterium		0	7	17
														Bacteria	Firmicutes	Clostridia	Clostridiales	uncultured Thermoanaerobacterales bacterium	uncultured Thermoanaerobacterales bacterium	0	0	0		Bacteria	Actinobacteria	Thermoleophilia	Solirubrobacterales	67-14	N/A		34	2	10
														Bacteria	Firmicutes	Clostridia	Clostridiales	uncultured bacterium	uncultured bacterium	997	472	582		Bacteria	Actinobacteria	Thermoleophilia	Solirubrobacterales	Solirubrobacteraceae	Conexibacter		16	34	29
														Bacteria	Firmicutes	Clostridia	Clostridiales	uncultured organism	uncultured organism	310	162	108		Bacteria	Actinobacteria	Thermoleophilia	Solirubrobacterales	Solirubrobacteraceae	JCM 18997		0	0	0
														Bacteria	Firmicutes	Clostridia	Clostridiales	uncultured rumen bacterium 4C28d-15	uncultured rumen bacterium 4C28d-15	0	0	0		Bacteria	Actinobacteria	Thermoleophilia	Solirubrobacterales	Solirubrobacteraceae	Parviterribacter		0	0	0
														Bacteria	Firmicutes	Clostridia	Clostridiales	uncultured rumen bacterium	uncultured rumen bacterium	28	30	30		Bacteria	Actinobacteria	Thermoleophilia	Solirubrobacterales	Solirubrobacteraceae	Solirubrobacter		67	87	65
														Bacteria	Firmicutes	Clostridia	Clostridiales	N/A	N/A	88	59	28		Bacteria	Actinobacteria	Thermoleophilia	Solirubrobacterales	Solirubrobacteraceae	uncultured		0	7	0
														Bacteria	Firmicutes	Clostridia	Clostridiales	Defluviitaleaceae UCG-011	uncultured bacterium	0	0	0		Bacteria	Actinobacteria	Thermoleophilia	Solirubrobacterales	Solirubrobacteraceae	N/A		0	14	7
														Bacteria	Firmicutes	Clostridia	Clostridiales	Anaerofustis	Anaerofustis sp. Marseille-P2441	0	0	0		Bacteria	Actinobacteria	Thermoleophilia	Solirubrobacterales	N/A	N/A		0	0	0
														Bacteria	Firmicutes	Clostridia	Clostridiales	Anaerofustis	uncultured bacterium	0	0	0		Bacteria	Actinobacteria	Thermoleophilia	uncultured	uncultured bacterium	uncultured bacterium		0	0	0
														Bacteria	Firmicutes	Clostridia	Clostridiales	Anaerofustis	uncultured organism	0	0	0		Bacteria	Actinobacteria	N/A	N/A	N/A	N/A		0	4	0
														Bacteria	Firmicutes	Clostridia	Clostridiales	Eubacterium	N/A	0	0	0		Bacteria	Armatimonadetes	Armatimonadia	Armatimonadales	Armatimonadaceae	Armatimonas		0	0	0
														Bacteria	Firmicutes	Clostridia	Clostridiales	Pseudoramibacter	uncultured bacterium	0	0	0		Bacteria	Armatimonadetes	Armatimonadia	Armatimonadales	metagenome	metagenome		0	0	0
														Bacteria	Firmicutes	Clostridia	Clostridiales	Anaerococcus	uncultured bacterium	0	0	0		Bacteria	Armatimonadetes	Armatimonadia	Armatimonadales	uncultured Armatimonadetes bacterium	uncultured Armatimonadetes bacterium		8	9	0
														Bacteria	Firmicutes	Clostridia	Clostridiales	Anaerococcus	N/A	0	0	0		Bacteria	Armatimonadetes	Armatimonadia	Armatimonadales	uncultured bacterium	uncultured bacterium		7	7	4
														Bacteria	Firmicutes	Clostridia	Clostridiales	Ezakiella	N/A	0	0	0		Bacteria	Armatimonadetes	Armatimonadia	Armatimonadales	N/A	N/A		0	0	0
														Bacteria	Firmicutes	Clostridia	Clostridiales	Helcococcus	Helcococcus sueciensis	0	0	0		Bacteria	Armatimonadetes	Chthonomonadetes	Chthonomonadales	Chthonomonadaceae	Chthonomonas		16	0	3
														Bacteria	Firmicutes	Clostridia	Clostridiales	Helcococcus	uncultured bacterium	0	0	0		Bacteria	Armatimonadetes	Chthonomonadetes	Chthonomonadales	uncultured bacterium	uncultured bacterium		5	25	0
														Bacteria	Firmicutes	Clostridia	Clostridiales	Parvimonas	uncultured bacterium	0	0	0		Bacteria	Armatimonadetes	Fimbriimonadia	Fimbriimonadales	Fimbriimonadaceae	Fimbriimonas		0	0	0
														Bacteria	Firmicutes	Clostridia	Clostridiales	Parvimonas	N/A	0	0	0		Bacteria	Armatimonadetes	Fimbriimonadia	Fimbriimonadales	Fimbriimonadaceae	metagenome		0	16	0
														Bacteria	Firmicutes	Clostridia	Clostridiales	Peptoniphilus	Peptoniphilus sp. oral taxon 375	0	0	0		Bacteria	Armatimonadetes	Fimbriimonadia	Fimbriimonadales	Fimbriimonadaceae	uncultured Armatimonadetes bacterium		0	0	0
														Bacteria	Firmicutes	Clostridia	Clostridiales	Peptoniphilus	uncultured organism	0	0	0		Bacteria	Armatimonadetes	Fimbriimonadia	Fimbriimonadales	Fimbriimonadaceae	uncultured bacterium		0	0	0
														Bacteria	Firmicutes	Clostridia	Clostridiales	Anaerovorax	Anaerovorax sp. Marseille-P3303	0	0	0		Bacteria	Armatimonadetes	Fimbriimonadia	Fimbriimonadales	Fimbriimonadaceae	uncultured organism		0	0	0
														Bacteria	Firmicutes	Clostridia	Clostridiales	Anaerovorax	uncultured bacterium	0	0	0		Bacteria	Armatimonadetes	Fimbriimonadia	Fimbriimonadales	Fimbriimonadaceae	N/A		0	0	0
														Bacteria	Firmicutes	Clostridia	Clostridiales	Family XIII AD3011 group	metagenome	7	10	14		Bacteria	Armatimonadetes	uncultured	metagenome	metagenome	metagenome		0	0	0
														Bacteria	Firmicutes	Clostridia	Clostridiales	Family XIII AD3011 group	uncultured Clostridiales Family XIII bacterium	0	0	0		Bacteria	Armatimonadetes	uncultured	uncultured Chloroflexi bacterium	uncultured Chloroflexi bacterium	uncultured Chloroflexi bacterium		0	0	0
														Bacteria	Firmicutes	Clostridia	Clostridiales	Family XIII AD3011 group	uncultured Eubacterium sp.	0	0	0		Bacteria	Armatimonadetes	uncultured	uncultured Firmicutes bacterium	uncultured Firmicutes bacterium	uncultured Firmicutes bacterium		0	0	0
														Bacteria	Firmicutes	Clostridia	Clostridiales	Family XIII AD3011 group	uncultured bacterium	0	0	0		Bacteria	Armatimonadetes	uncultured	uncultured actinobacterium	uncultured actinobacterium	uncultured actinobacterium		0	5	0
														Bacteria	Firmicutes	Clostridia	Clostridiales	Family XIII AD3011 group	uncultured organism	0	0	34		Bacteria	Armatimonadetes	uncultured	uncultured bacterium	uncultured bacterium	uncultured bacterium		14	24	36
														Bacteria	Firmicutes	Clostridia	Clostridiales	Family XIII AD3011 group	N/A	136	348	64		Bacteria	Armatimonadetes	uncultured	uncultured soil bacterium	uncultured soil bacterium	uncultured soil bacterium		0	14	12
														Bacteria	Firmicutes	Clostridia	Clostridiales	Family XIII UCG-001	uncultured Anaerovorax sp.	0	0	0		Bacteria	Armatimonadetes	uncultured	N/A	N/A	N/A		0	4	5
														Bacteria	Firmicutes	Clostridia	Clostridiales	Family XIII UCG-001	uncultured bacterium	16	0	12		Bacteria	BRC1	metagenome	metagenome	metagenome	metagenome		0	0	0
														Bacteria	Firmicutes	Clostridia	Clostridiales	Family XIII UCG-001	N/A	0	0	0		Bacteria	BRC1	uncultured Acidobacteria bacterium	uncultured Acidobacteria bacterium	uncultured Acidobacteria bacterium	uncultured Acidobacteria bacterium		4	0	7
														Bacteria	Firmicutes	Clostridia	Clostridiales	Mogibacterium	Mobilibacterium massiliense	0	0	0		Bacteria	BRC1	uncultured bacterium	uncultured bacterium	uncultured bacterium	uncultured bacterium		0	0	0
														Bacteria	Firmicutes	Clostridia	Clostridiales	Mogibacterium	uncultured bacterium	0	0	0		Bacteria	BRC1	N/A	N/A	N/A	N/A		0	0	0
														Bacteria	Firmicutes	Clostridia	Clostridiales	S5-A14a	N/A	0	0	0		Bacteria	Bacteroidetes	Bacteroidia	Bacteroidales	Bacteroidaceae	Bacteroides		0	0	0
														Bacteria	Firmicutes	Clostridia	Clostridiales	[Eubacterium] brachy group	uncultured Eubacteriaceae bacterium	0	0	0		Bacteria	Bacteroidetes	Bacteroidia	Bacteroidales	Muribaculaceae	uncultured Porphyromonadaceae bacterium		0	0	0
														Bacteria	Firmicutes	Clostridia	Clostridiales	[Eubacterium] brachy group	uncultured bacterium	30	10	8		Bacteria	Bacteroidetes	Bacteroidia	Bacteroidales	Muribaculaceae	uncultured bacterium		0	0	0
														Bacteria	Firmicutes	Clostridia	Clostridiales	[Eubacterium] nodatum group	Eubacterium sp. 68-3-10	0	0	0		Bacteria	Bacteroidetes	Bacteroidia	Bacteroidales	Prevotellaceae	Prevotella 9		0	0	0
														Bacteria	Firmicutes	Clostridia	Clostridiales	[Eubacterium] nodatum group	uncultured bacterium	0	0	2		Bacteria	Bacteroidetes	Bacteroidia	Bacteroidales	Prevotellaceae	Prevotellaceae UCG-001		0	0	0
														Bacteria	Firmicutes	Clostridia	Clostridiales	[Eubacterium] nodatum group	uncultured rumen bacterium 3C28d-4	0	4	0		Bacteria	Bacteroidetes	Bacteroidia	Bacteroidetes VC2.1 Bac22	metagenome	metagenome		3	0	0
														Bacteria	Firmicutes	Clostridia	Clostridiales	[Eubacterium] nodatum group	unidentified	0	0	0		Bacteria	Bacteroidetes	Bacteroidia	Chitinophagales	37-13	uncultured bacterium		0	0	0
														Bacteria	Firmicutes	Clostridia	Clostridiales	[Eubacterium] nodatum group	N/A	0	0	0		Bacteria	Bacteroidetes	Bacteroidia	Chitinophagales	Chitinophagaceae	Chitinophaga		0	0	0
														Bacteria	Firmicutes	Clostridia	Clostridiales	[Eubacterium] saphenum group	uncultured bacterium	0	0	0		Bacteria	Bacteroidetes	Bacteroidia	Chitinophagales	Chitinophagaceae	Cnuella		0	0	0
														Bacteria	Firmicutes	Clostridia	Clostridiales	N/A	N/A	0	0	0		Bacteria	Bacteroidetes	Bacteroidia	Chitinophagales	Chitinophagaceae	Dinghuibacter		0	0	0
														Bacteria	Firmicutes	Clostridia	Clostridiales	Acetitomaculum	Firmicutes bacterium CAG_194_44_15	0	0	0		Bacteria	Bacteroidetes	Bacteroidia	Chitinophagales	Chitinophagaceae	Ferruginibacter		30	84	18
														Bacteria	Firmicutes	Clostridia	Clostridiales	Acetitomaculum	Lachnospiraceae bacterium canine oral taxon 099	0	0	0		Bacteria	Bacteroidetes	Bacteroidia	Chitinophagales	Chitinophagaceae	Filimonas		0	0	0
														Bacteria	Firmicutes	Clostridia	Clostridiales	Acetitomaculum	uncultured bacterium	0	0	5		Bacteria	Bacteroidetes	Bacteroidia	Chitinophagales	Chitinophagaceae	Flavihumibacter		0	0	0
														Bacteria	Firmicutes	Clostridia	Clostridiales	Agathobacter	Eubacterium ramulus	0	0	0		Bacteria	Bacteroidetes	Bacteroidia	Chitinophagales	Chitinophagaceae	Flavisolibacter		0	0	12
														Bacteria	Firmicutes	Clostridia	Clostridiales	Agathobacter	uncultured bacterium	0	0	0		Bacteria	Bacteroidetes	Bacteroidia	Chitinophagales	Chitinophagaceae	Flavitalea		0	18	18
														Bacteria	Firmicutes	Clostridia	Clostridiales	Agathobacter	N/A	0	46	135		Bacteria	Bacteroidetes	Bacteroidia	Chitinophagales	Chitinophagaceae	Heliimonas		0	0	0
														Bacteria	Firmicutes	Clostridia	Clostridiales	Anaerosporobacter	uncultured Lachnospiraceae bacterium	0	0	0		Bacteria	Bacteroidetes	Bacteroidia	Chitinophagales	Chitinophagaceae	Niabella		0	0	0
														Bacteria	Firmicutes	Clostridia	Clostridiales	Anaerosporobacter	uncultured bacterium	0	0	0		Bacteria	Bacteroidetes	Bacteroidia	Chitinophagales	Chitinophagaceae	Niastella		0	0	31
														Bacteria	Firmicutes	Clostridia	Clostridiales	Anaerosporobacter	uncultured organism	8	0	49		Bacteria	Bacteroidetes	Bacteroidia	Chitinophagales	Chitinophagaceae	Parafilimonas		0	0	0
														Bacteria	Firmicutes	Clostridia	Clostridiales	Anaerosporobacter	N/A	0	0	0		Bacteria	Bacteroidetes	Bacteroidia	Chitinophagales	Chitinophagaceae	Parasegetibacter		0	0	0
														Bacteria	Firmicutes	Clostridia	Clostridiales	Anaerostipes	uncultured bacterium	0	12	6		Bacteria	Bacteroidetes	Bacteroidia	Chitinophagales	Chitinophagaceae	Pseudoflavitalea		0	0	0
														Bacteria	Firmicutes	Clostridia	Clostridiales	Anaerostipes	N/A	0	0	0		Bacteria	Bacteroidetes	Bacteroidia	Chitinophagales	Chitinophagaceae	Sediminibacterium		0	0	0
														Bacteria	Firmicutes	Clostridia	Clostridiales	Blautia	Ruminococcus sp. DJF_VR67	0	0	0		Bacteria	Bacteroidetes	Bacteroidia	Chitinophagales	Chitinophagaceae	Segetibacter		0	12	0
														Bacteria	Firmicutes	Clostridia	Clostridiales	Blautia	uncultured Blautia sp.	0	0	9		Bacteria	Bacteroidetes	Bacteroidia	Chitinophagales	Chitinophagaceae	Taibaiella		4	0	0
														Bacteria	Firmicutes	Clostridia	Clostridiales	Blautia	N/A	166	253	694		Bacteria	Bacteroidetes	Bacteroidia	Chitinophagales	Chitinophagaceae	Terrimonas		79	35	14
														Bacteria	Firmicutes	Clostridia	Clostridiales	Butyrivibrio	uncultured bacterium	0	115	63		Bacteria	Bacteroidetes	Bacteroidia	Chitinophagales	Chitinophagaceae	UTBCD1		12	0	0
														Bacteria	Firmicutes	Clostridia	Clostridiales	Butyrivibrio	uncultured organism	0	0	0		Bacteria	Bacteroidetes	Bacteroidia	Chitinophagales	Chitinophagaceae	uncultured		150	94	27
														Bacteria	Firmicutes	Clostridia	Clostridiales	CAG-56	uncultured bacterium	0	0	0		Bacteria	Bacteroidetes	Bacteroidia	Chitinophagales	Chitinophagaceae	uncultured bacterium		0	0	0
														Bacteria	Firmicutes	Clostridia	Clostridiales	Cellulosilyticum	uncultured Clostridia bacterium	0	0	0		Bacteria	Bacteroidetes	Bacteroidia	Chitinophagales	Chitinophagaceae	N/A		36	3	0
														Bacteria	Firmicutes	Clostridia	Clostridiales	Cellulosilyticum	uncultured bacterium	8	0	20		Bacteria	Bacteroidetes	Bacteroidia	Chitinophagales	Saprospiraceae	uncultured		0	15	7
														Bacteria	Firmicutes	Clostridia	Clostridiales	Cellulosilyticum	N/A	0	0	0		Bacteria	Bacteroidetes	Bacteroidia	Chitinophagales	uncultured	metagenome		0	0	0
														Bacteria	Firmicutes	Clostridia	Clostridiales	Coprococcus 1	uncultured Coprococcus sp.	0	0	0		Bacteria	Bacteroidetes	Bacteroidia	Chitinophagales	uncultured	uncultured bacterium		0	0	0
														Bacteria	Firmicutes	Clostridia	Clostridiales	Coprococcus 1	N/A	192	148	1084		Bacteria	Bacteroidetes	Bacteroidia	Chitinophagales	uncultured	N/A		0	0	0
														Bacteria	Firmicutes	Clostridia	Clostridiales	Coprococcus 2	uncultured Coprococcus sp.	0	0	0		Bacteria	Bacteroidetes	Bacteroidia	Chitinophagales	N/A	N/A		6	0	0
														Bacteria	Firmicutes	Clostridia	Clostridiales	Coprococcus 2	uncultured bacterium	7	13	0		Bacteria	Bacteroidetes	Bacteroidia	Cytophagales	Amoebophilaceae	uncultured		0	0	0
														Bacteria	Firmicutes	Clostridia	Clostridiales	Coprococcus 2	N/A	6	47	28		Bacteria	Bacteroidetes	Bacteroidia	Cytophagales	Cyclobacteriaceae	uncultured		0	0	0
														Bacteria	Firmicutes	Clostridia	Clostridiales	Coprococcus 3	uncultured bacterium	0	0	0		Bacteria	Bacteroidetes	Bacteroidia	Cytophagales	Cytophagaceae	Rhodocytophaga		0	0	0
														Bacteria	Firmicutes	Clostridia	Clostridiales	Coprococcus 3	uncultured organism	0	0	0		Bacteria	Bacteroidetes	Bacteroidia	Cytophagales	Cytophagaceae	uncultured bacterium		0	0	0
														Bacteria	Firmicutes	Clostridia	Clostridiales	Coprococcus 3	uncultured prokaryote	0	0	0		Bacteria	Bacteroidetes	Bacteroidia	Cytophagales	Cytophagaceae	N/A		0	0	0
														Bacteria	Firmicutes	Clostridia	Clostridiales	Coprococcus 3	N/A	53	11	47		Bacteria	Bacteroidetes	Bacteroidia	Cytophagales	Hymenobacteraceae	Adhaeribacter		0	10	0
														Bacteria	Firmicutes	Clostridia	Clostridiales	Dorea	N/A	67	93	176		Bacteria	Bacteroidetes	Bacteroidia	Cytophagales	Hymenobacteraceae	Hymenobacter		4	187	2
														Bacteria	Firmicutes	Clostridia	Clostridiales	Eisenbergiella	uncultured organism	0	0	0		Bacteria	Bacteroidetes	Bacteroidia	Cytophagales	Microscillaceae	Chryseolinea		0	12	22
														Bacteria	Firmicutes	Clostridia	Clostridiales	Eisenbergiella	N/A	0	0	0		Bacteria	Bacteroidetes	Bacteroidia	Cytophagales	Microscillaceae	Flexibacter		0	0	0
														Bacteria	Firmicutes	Clostridia	Clostridiales	Epulopiscium	uncultured organism	0	0	0		Bacteria	Bacteroidetes	Bacteroidia	Cytophagales	Microscillaceae	Ohtaekwangia		0	0	0
														Bacteria	Firmicutes	Clostridia	Clostridiales	Fusicatenibacter	N/A	6	0	28		Bacteria	Bacteroidetes	Bacteroidia	Cytophagales	Microscillaceae	Siphonobacter		0	0	0
														Bacteria	Firmicutes	Clostridia	Clostridiales	GCA-900066575	uncultured bacterium	0	0	0		Bacteria	Bacteroidetes	Bacteroidia	Cytophagales	Microscillaceae	uncultured		16	14	7
														Bacteria	Firmicutes	Clostridia	Clostridiales	GCA-900066575	N/A	0	0	0		Bacteria	Bacteroidetes	Bacteroidia	Cytophagales	Microscillaceae	N/A		0	0	0
														Bacteria	Firmicutes	Clostridia	Clostridiales	GCA-900066755	uncultured Clostridium sp.	0	0	0		Bacteria	Bacteroidetes	Bacteroidia	Cytophagales	Spirosomaceae	Dyadobacter		13	39	26
														Bacteria	Firmicutes	Clostridia	Clostridiales	GCA-900066755	N/A	0	0	0		Bacteria	Bacteroidetes	Bacteroidia	Cytophagales	Spirosomaceae	Emticicia		3	0	0
														Bacteria	Firmicutes	Clostridia	Clostridiales	Howardella	uncultured organism	0	0	0		Bacteria	Bacteroidetes	Bacteroidia	Cytophagales	Spirosomaceae	Fibrella		0	9	0
														Bacteria	Firmicutes	Clostridia	Clostridiales	Howardella	N/A	0	0	0		Bacteria	Bacteroidetes	Bacteroidia	Cytophagales	Spirosomaceae	Larkinella		0	4	0
														Bacteria	Firmicutes	Clostridia	Clostridiales	Hungatella	uncultured bacterium	0	0	0		Bacteria	Bacteroidetes	Bacteroidia	Cytophagales	Spirosomaceae	Spirosoma		0	116	0
														Bacteria	Firmicutes	Clostridia	Clostridiales	Hungatella	N/A	0	0	0		Bacteria	Bacteroidetes	Bacteroidia	Cytophagales	Spirosomaceae	uncultured		0	0	0
														Bacteria	Firmicutes	Clostridia	Clostridiales	Lachnoclostridium 12	[Clostridium] polysaccharolyticum	0	0	0		Bacteria	Bacteroidetes	Bacteroidia	Cytophagales	N/A	N/A		0	0	0
														Bacteria	Firmicutes	Clostridia	Clostridiales	Lachnoclostridium 12	uncultured Clostridium sp.	17	0	0		Bacteria	Bacteroidetes	Bacteroidia	Flavobacteriales	Crocinitomicaceae	Fluviicola		0	0	0
														Bacteria	Firmicutes	Clostridia	Clostridiales	Lachnoclostridium 1	N/A	0	0	0		Bacteria	Bacteroidetes	Bacteroidia	Flavobacteriales	Flavobacteriaceae	Flavobacterium		8	199	10
														Bacteria	Firmicutes	Clostridia	Clostridiales	Lachnoclostridium 5	uncultured bacterium	0	0	0		Bacteria	Bacteroidetes	Bacteroidia	Flavobacteriales	NS9 marine group	metagenome		0	0	0
														Bacteria	Firmicutes	Clostridia	Clostridiales	Lachnoclostridium 5	N/A	0	0	0		Bacteria	Bacteroidetes	Bacteroidia	Flavobacteriales	NS9 marine group	uncultured Bacteroidetes bacterium		0	0	0
														Bacteria	Firmicutes	Clostridia	Clostridiales	Lachnoclostridium	[Clostridium] oroticum	0	0	0		Bacteria	Bacteroidetes	Bacteroidia	Flavobacteriales	Weeksellaceae	Chryseobacterium		49	0	16
														Bacteria	Firmicutes	Clostridia	Clostridiales	Lachnoclostridium	[Clostridium] scindens	0	0	0		Bacteria	Bacteroidetes	Bacteroidia	Sphingobacteriales	AKYH767	metagenome		0	0	12
														Bacteria	Firmicutes	Clostridia	Clostridiales	Lachnoclostridium	uncultured organism	0	0	0		Bacteria	Bacteroidetes	Bacteroidia	Sphingobacteriales	AKYH767	uncultured Bacteroidetes bacterium		0	0	0
														Bacteria	Firmicutes	Clostridia	Clostridiales	Lachnoclostridium	N/A	0	0	14		Bacteria	Bacteroidetes	Bacteroidia	Sphingobacteriales	AKYH767	uncultured bacterium		0	0	0
														Bacteria	Firmicutes	Clostridia	Clostridiales	Lachnospira	uncultured bacterium	152	83	17		Bacteria	Bacteroidetes	Bacteroidia	Sphingobacteriales	AKYH767	uncultured bacterium PHOS-HE51		0	0	0
														Bacteria	Firmicutes	Clostridia	Clostridiales	Lachnospira	N/A	0	25	19		Bacteria	Bacteroidetes	Bacteroidia	Sphingobacteriales	AKYH767	N/A		0	0	0
														Bacteria	Firmicutes	Clostridia	Clostridiales	Lachnospiraceae AC2044 group	uncultured bacterium	111	53	9		Bacteria	Bacteroidetes	Bacteroidia	Sphingobacteriales	KD3-93	N/A		0	0	0
														Bacteria	Firmicutes	Clostridia	Clostridiales	Lachnospiraceae FCS020 group	metagenome	0	5	40		Bacteria	Bacteroidetes	Bacteroidia	Sphingobacteriales	LiUU-11-161	metagenome		0	0	4
														Bacteria	Firmicutes	Clostridia	Clostridiales	Lachnospiraceae FCS020 group	uncultured Clostridium sp.	6	8	20		Bacteria	Bacteroidetes	Bacteroidia	Sphingobacteriales	NS11-12 marine group	metagenome		0	0	0
														Bacteria	Firmicutes	Clostridia	Clostridiales	Lachnospiraceae FCS020 group	uncultured bacterium	0	0	0		Bacteria	Bacteroidetes	Bacteroidia	Sphingobacteriales	NS11-12 marine group	N/A		4	0	0
														Bacteria	Firmicutes	Clostridia	Clostridiales	Lachnospiraceae FCS020 group	uncultured prokaryote	0	0	0		Bacteria	Bacteroidetes	Bacteroidia	Sphingobacteriales	Sphingobacteriaceae	Arcticibacter		0	0	0
														Bacteria	Firmicutes	Clostridia	Clostridiales	Lachnospiraceae FCS020 group	N/A	0	0	0		Bacteria	Bacteroidetes	Bacteroidia	Sphingobacteriales	Sphingobacteriaceae	Mucilaginibacter		76	441	37
														Bacteria	Firmicutes	Clostridia	Clostridiales	Lachnospiraceae NC2004 group	uncultured Clostridiaceae bacterium	0	0	0		Bacteria	Bacteroidetes	Bacteroidia	Sphingobacteriales	Sphingobacteriaceae	Olivibacter		0	0	0
														Bacteria	Firmicutes	Clostridia	Clostridiales	Lachnospiraceae NC2004 group	uncultured bacterium	0	0	0		Bacteria	Bacteroidetes	Bacteroidia	Sphingobacteriales	Sphingobacteriaceae	Parapedobacter		0	0	0
														Bacteria	Firmicutes	Clostridia	Clostridiales	Lachnospiraceae ND3007 group	metagenome	0	2	62		Bacteria	Bacteroidetes	Bacteroidia	Sphingobacteriales	Sphingobacteriaceae	Pedobacter		0	42	45
														Bacteria	Firmicutes	Clostridia	Clostridiales	Lachnospiraceae ND3007 group	uncultured bacterium	0	0	23		Bacteria	Bacteroidetes	Bacteroidia	Sphingobacteriales	Sphingobacteriaceae	Solitalea		0	0	0
														Bacteria	Firmicutes	Clostridia	Clostridiales	Lachnospiraceae ND3007 group	N/A	23	0	37		Bacteria	Bacteroidetes	Bacteroidia	Sphingobacteriales	Sphingobacteriaceae	Sphingobacterium		0	0	0
														Bacteria	Firmicutes	Clostridia	Clostridiales	Lachnospiraceae NK3A20 group	uncultured Lachnospiraceae bacterium	0	0	4		Bacteria	Bacteroidetes	Bacteroidia	Sphingobacteriales	Sphingobacteriaceae	N/A		0	0	0
														Bacteria	Firmicutes	Clostridia	Clostridiales	Lachnospiraceae NK3A20 group	uncultured bacterium	7	12	14		Bacteria	Bacteroidetes	Bacteroidia	Sphingobacteriales	env.OPS 17	uncultured Bacteroidetes bacterium		0	0	0
														Bacteria	Firmicutes	Clostridia	Clostridiales	Lachnospiraceae NK3A20 group	N/A	0	0	0		Bacteria	Bacteroidetes	Bacteroidia	Sphingobacteriales	env.OPS 17	uncultured bacterium		0	0	0
														Bacteria	Firmicutes	Clostridia	Clostridiales	Lachnospiraceae NK4A136 group	gut metagenome	11	15	19		Bacteria	Bacteroidetes	Bacteroidia	Sphingobacteriales	env.OPS 17	N/A		0	0	0
														Bacteria	Firmicutes	Clostridia	Clostridiales	Lachnospiraceae NK4A136 group	metagenome	8	28	14		Bacteria	Bacteroidetes	Bacteroidia	Sphingobacteriales	N/A	N/A		0	0	0
														Bacteria	Firmicutes	Clostridia	Clostridiales	Lachnospiraceae NK4A136 group	uncultured Clostridium sp.	0	0	0		Bacteria	Bacteroidetes	Bacteroidia	N/A	N/A	N/A		0	0	0
														Bacteria	Firmicutes	Clostridia	Clostridiales	Lachnospiraceae NK4A136 group	uncultured Lachnospiraceae bacterium	32	51	53		Bacteria	Bacteroidetes	Ignavibacteria	OPB56	metagenome	metagenome		0	0	0
														Bacteria	Firmicutes	Clostridia	Clostridiales	Lachnospiraceae NK4A136 group	uncultured bacterium	0	0	0		Bacteria	Bacteroidetes	Ignavibacteria	OPB56	uncultured Chlorobiales bacterium	uncultured Chlorobiales bacterium		0	0	0
														Bacteria	Firmicutes	Clostridia	Clostridiales	Lachnospiraceae NK4A136 group	uncultured organism	20	193	68		Bacteria	Bacteroidetes	Ignavibacteria	OPB56	uncultured bacterium	uncultured bacterium		4	3	0
														Bacteria	Firmicutes	Clostridia	Clostridiales	Lachnospiraceae NK4A136 group	uncultured prokaryote	0	0	0		Bacteria	Bacteroidetes	Ignavibacteria	OPB56	uncultured soil bacterium	uncultured soil bacterium		0	0	0
														Bacteria	Firmicutes	Clostridia	Clostridiales	Lachnospiraceae NK4A136 group	N/A	20	24	0		Bacteria	Bacteroidetes	Ignavibacteria	OPB56	N/A	N/A		0	0	0
														Bacteria	Firmicutes	Clostridia	Clostridiales	Lachnospiraceae NK4B4 group	uncultured bacterium	23	90	0		Bacteria	Bacteroidetes	Ignavibacteria	SJA-28	metagenome	metagenome		0	0	0
														Bacteria	Firmicutes	Clostridia	Clostridiales	Lachnospiraceae NK4B4 group	N/A	0	0	0		Bacteria	Bacteroidetes	Ignavibacteria	SJA-28	uncultured Chlorobi bacterium	uncultured Chlorobi bacterium		0	0	0
														Bacteria	Firmicutes	Clostridia	Clostridiales	Lachnospiraceae UCG-001	metagenome	0	0	0		Bacteria	Bacteroidetes	Ignavibacteria	SJA-28	uncultured Ignavibacterium sp.	uncultured Ignavibacterium sp.		0	0	0
														Bacteria	Firmicutes	Clostridia	Clostridiales	Lachnospiraceae UCG-001	uncultured bacterium	0	0	0		Bacteria	Bacteroidetes	Ignavibacteria	SJA-28	uncultured bacterium	uncultured bacterium		0	0	0
														Bacteria	Firmicutes	Clostridia	Clostridiales	Lachnospiraceae UCG-001	N/A	0	0	0		Bacteria	Bacteroidetes	Rhodothermia	Rhodothermales	Rhodothermaceae	Rubrivirga		0	0	0
														Bacteria	Firmicutes	Clostridia	Clostridiales	Lachnospiraceae UCG-003	uncultured bacterium	0	7	0		Bacteria	Chlamydiae	Chlamydiae	Chlamydiales	Chlamydiaceae	uncultured Chlamydiales bacterium		0	0	0
														Bacteria	Firmicutes	Clostridia	Clostridiales	Lachnospiraceae UCG-004	uncultured Lachnospiraceae bacterium	0	0	0		Bacteria	Chlamydiae	Chlamydiae	Chlamydiales	Criblamydiaceae	Estrella		0	0	0
														Bacteria	Firmicutes	Clostridia	Clostridiales	Lachnospiraceae UCG-004	uncultured bacterium	0	2	0		Bacteria	Chlamydiae	Chlamydiae	Chlamydiales	Parachlamydiaceae	Candidatus Metachlamydia		0	0	0
														Bacteria	Firmicutes	Clostridia	Clostridiales	Lachnospiraceae UCG-004	N/A	0	16	39		Bacteria	Chlamydiae	Chlamydiae	Chlamydiales	Parachlamydiaceae	Candidatus Protochlamydia		0	0	0
														Bacteria	Firmicutes	Clostridia	Clostridiales	Lachnospiraceae UCG-007	uncultured bacterium	0	0	0		Bacteria	Chlamydiae	Chlamydiae	Chlamydiales	Parachlamydiaceae	Neochlamydia		0	0	0
														Bacteria	Firmicutes	Clostridia	Clostridiales	Lachnospiraceae UCG-007	N/A	0	0	9		Bacteria	Chlamydiae	Chlamydiae	Chlamydiales	Parachlamydiaceae	uncultured		0	0	0
														Bacteria	Firmicutes	Clostridia	Clostridiales	Lachnospiraceae UCG-008	uncultured bacterium	0	0	0		Bacteria	Chlamydiae	Chlamydiae	Chlamydiales	Parachlamydiaceae	N/A		0	0	0
														Bacteria	Firmicutes	Clostridia	Clostridiales	Lachnospiraceae UCG-008	uncultured organism	0	0	0		Bacteria	Chlamydiae	Chlamydiae	Chlamydiales	Simkaniaceae	uncultured		0	0	0
														Bacteria	Firmicutes	Clostridia	Clostridiales	Lachnospiraceae UCG-008	N/A	0	0	0		Bacteria	Chlamydiae	Chlamydiae	Chlamydiales	cvE6	metagenome		0	0	0
														Bacteria	Firmicutes	Clostridia	Clostridiales	Lachnospiraceae UCG-010	uncultured bacterium	4	0	7		Bacteria	Chlamydiae	Chlamydiae	Chlamydiales	cvE6	N/A		0	0	0
														Bacteria	Firmicutes	Clostridia	Clostridiales	Lachnospiraceae UCG-010	uncultured rumen bacterium	0	0	0		Bacteria	Chlamydiae	Chlamydiae	Chlamydiales	N/A	N/A		0	0	0
														Bacteria	Firmicutes	Clostridia	Clostridiales	Lachnospiraceae UCG-010	N/A	0	0	0		Bacteria	Chloroflexi	AD3	uncultured Chloroflexi bacterium	uncultured Chloroflexi bacterium	uncultured Chloroflexi bacterium		0	0	0
														Bacteria	Firmicutes	Clostridia	Clostridiales	Lachnospiraceae XPB1014 group	uncultured bacterium	9	0	0		Bacteria	Chloroflexi	Anaerolineae	Anaerolineales	Anaerolineaceae	UTCFX1		0	0	0
														Bacteria	Firmicutes	Clostridia	Clostridiales	Marvinbryantia	uncultured bacterium	80	82	112		Bacteria	Chloroflexi	Anaerolineae	Anaerolineales	Anaerolineaceae	uncultured		16	26	12
														Bacteria	Firmicutes	Clostridia	Clostridiales	Marvinbryantia	N/A	0	4	26		Bacteria	Chloroflexi	Anaerolineae	Ardenticatenales	Ardenticatenaceae	uncultured		0	0	0
														Bacteria	Firmicutes	Clostridia	Clostridiales	Moryella	human gut metagenome	4	0	16		Bacteria	Chloroflexi	Anaerolineae	C10-SB1A	uncultured bacterium	uncultured bacterium		0	0	0
														Bacteria	Firmicutes	Clostridia	Clostridiales	Oribacterium	uncultured bacterium	164	52	190		Bacteria	Chloroflexi	Anaerolineae	Caldilineales	Caldilineaceae	Litorilinea		4	0	0
														Bacteria	Firmicutes	Clostridia	Clostridiales	Pseudobutyrivibrio	N/A	0	0	0		Bacteria	Chloroflexi	Anaerolineae	Caldilineales	Caldilineaceae	uncultured		0	9	11
														Bacteria	Firmicutes	Clostridia	Clostridiales	Roseburia	Roseburia inulinivorans	0	0	0		Bacteria	Chloroflexi	Anaerolineae	Caldilineales	Caldilineaceae	uncultured bacterium		0	0	0
														Bacteria	Firmicutes	Clostridia	Clostridiales	Roseburia	Roseburia sp. 499	0	0	22		Bacteria	Chloroflexi	Anaerolineae	RBG-13-54-9	uncultured bacterium UASB_TL14	uncultured bacterium UASB_TL14		0	0	0
														Bacteria	Firmicutes	Clostridia	Clostridiales	Roseburia	gut metagenome	0	20	0		Bacteria	Chloroflexi	Anaerolineae	RBG-13-54-9	uncultured bacterium	uncultured bacterium		0	0	0
														Bacteria	Firmicutes	Clostridia	Clostridiales	Roseburia	metagenome	0	49	0		Bacteria	Chloroflexi	Anaerolineae	RBG-13-54-9	uncultured eubacterium WCHB1-50	uncultured eubacterium WCHB1-50		0	5	0
														Bacteria	Firmicutes	Clostridia	Clostridiales	Roseburia	uncultured Roseburia sp.	0	36	0		Bacteria	Chloroflexi	Anaerolineae	RBG-13-54-9	uncultured sludge bacterium A31	uncultured sludge bacterium A31		0	18	13
														Bacteria	Firmicutes	Clostridia	Clostridiales	Roseburia	uncultured bacterium	28	40	37		Bacteria	Chloroflexi	Anaerolineae	RBG-13-54-9	N/A	N/A		0	0	0
														Bacteria	Firmicutes	Clostridia	Clostridiales	Roseburia	N/A	372	642	127		Bacteria	Chloroflexi	Anaerolineae	SBR1031	A4b	OLB13		0	0	0
														Bacteria	Firmicutes	Clostridia	Clostridiales	Shuttleworthia	Clostridiales bacterium SY8526	0	0	0		Bacteria	Chloroflexi	Anaerolineae	SBR1031	A4b	metagenome		0	20	15
														Bacteria	Firmicutes	Clostridia	Clostridiales	Shuttleworthia	uncultured bacterium	5	7	3		Bacteria	Chloroflexi	Anaerolineae	SBR1031	A4b	uncultured Anaerolineaceae bacterium		17	0	0
														Bacteria	Firmicutes	Clostridia	Clostridiales	Shuttleworthia	uncultured rumen bacterium 2C28d-4	0	344	0		Bacteria	Chloroflexi	Anaerolineae	SBR1031	A4b	uncultured Caldilineaceae bacterium		0	0	0
														Bacteria	Firmicutes	Clostridia	Clostridiales	Syntrophococcus	uncultured bacterium	0	10	18		Bacteria	Chloroflexi	Anaerolineae	SBR1031	A4b	uncultured Caldilineales bacterium		0	0	0
														Bacteria	Firmicutes	Clostridia	Clostridiales	Tyzzerella 3	uncultured bacterium	0	0	0		Bacteria	Chloroflexi	Anaerolineae	SBR1031	A4b	uncultured Chloroflexi bacterium		0	0	0
														Bacteria	Firmicutes	Clostridia	Clostridiales	Tyzzerella 4	uncultured bacterium	0	0	0		Bacteria	Chloroflexi	Anaerolineae	SBR1031	A4b	uncultured bacterium		0	7	8
														Bacteria	Firmicutes	Clostridia	Clostridiales	Tyzzerella 4	uncultured organism	0	0	0		Bacteria	Chloroflexi	Anaerolineae	SBR1031	A4b	uncultured sludge bacterium S14		0	0	0
														Bacteria	Firmicutes	Clostridia	Clostridiales	Tyzzerella 4	N/A	0	0	0		Bacteria	Chloroflexi	Anaerolineae	SBR1031	A4b	uncultured soil bacterium		0	0	6
														Bacteria	Firmicutes	Clostridia	Clostridiales	Tyzzerella	uncultured Firmicutes bacterium	0	0	0		Bacteria	Chloroflexi	Anaerolineae	SBR1031	A4b	wastewater metagenome		39	0	0
														Bacteria	Firmicutes	Clostridia	Clostridiales	Tyzzerella	uncultured bacterium	0	0	12		Bacteria	Chloroflexi	Anaerolineae	SBR1031	A4b	N/A		31	28	18
														Bacteria	Firmicutes	Clostridia	Clostridiales	Tyzzerella	N/A	0	0	0		Bacteria	Chloroflexi	Anaerolineae	SBR1031	metagenome	metagenome		0	0	0
														Bacteria	Firmicutes	Clostridia	Clostridiales	XBB1006	uncultured bacterium	66	0	0		Bacteria	Chloroflexi	Anaerolineae	SBR1031	uncultured Caldilineaceae bacterium	uncultured Caldilineaceae bacterium		0	0	0
														Bacteria	Firmicutes	Clostridia	Clostridiales	XBB1006	N/A	44	14	0		Bacteria	Chloroflexi	Anaerolineae	SBR1031	uncultured Gemmatimonadetes bacterium	uncultured Gemmatimonadetes bacterium		0	13	26
														Bacteria	Firmicutes	Clostridia	Clostridiales	[Acetivibrio] ethanolgignens group	N/A	0	0	0		Bacteria	Chloroflexi	Anaerolineae	SBR1031	uncultured bacterium	uncultured bacterium		0	10	2
														Bacteria	Firmicutes	Clostridia	Clostridiales	[Bacteroides] pectinophilus group	uncultured bacterium	0	0	0		Bacteria	Chloroflexi	Anaerolineae	SBR1031	uncultured soil bacterium	uncultured soil bacterium		0	5	9
														Bacteria	Firmicutes	Clostridia	Clostridiales	[Eubacterium] eligens group	uncultured bacterium	0	9	9		Bacteria	Chloroflexi	Anaerolineae	SBR1031	wastewater metagenome	wastewater metagenome		0	0	0
														Bacteria	Firmicutes	Clostridia	Clostridiales	[Eubacterium] eligens group	N/A	26	19	100		Bacteria	Chloroflexi	Anaerolineae	SBR1031	N/A	N/A		0	0	0
														Bacteria	Firmicutes	Clostridia	Clostridiales	[Eubacterium] fissicatena group	N/A	0	0	0		Bacteria	Chloroflexi	Anaerolineae	uncultured Bellilinea sp.	uncultured Bellilinea sp.	uncultured Bellilinea sp.		0	0	0
														Bacteria	Firmicutes	Clostridia	Clostridiales	[Eubacterium] hallii group	uncultured bacterium	0	0	0		Bacteria	Chloroflexi	Chloroflexia	Chloroflexales	Chloroflexaceae	Candidatus Chloroploca		0	0	0
														Bacteria	Firmicutes	Clostridia	Clostridiales	[Eubacterium] hallii group	uncultured organism	0	0	0		Bacteria	Chloroflexi	Chloroflexia	Chloroflexales	Chloroflexaceae	FFCH7168		0	0	10
														Bacteria	Firmicutes	Clostridia	Clostridiales	[Eubacterium] hallii group	N/A	0	0	19		Bacteria	Chloroflexi	Chloroflexia	Chloroflexales	Chloroflexaceae	Oscillochloris		0	0	0
														Bacteria	Firmicutes	Clostridia	Clostridiales	[Eubacterium] oxidoreducens group	uncultured bacterium	0	0	0		Bacteria	Chloroflexi	Chloroflexia	Chloroflexales	Herpetosiphonaceae	Herpetosiphon		0	0	5
														Bacteria	Firmicutes	Clostridia	Clostridiales	[Eubacterium] ruminantium group	gut metagenome	0	0	0		Bacteria	Chloroflexi	Chloroflexia	Chloroflexales	Roseiflexaceae	Roseiflexus		0	0	0
														Bacteria	Firmicutes	Clostridia	Clostridiales	[Eubacterium] ruminantium group	uncultured bacterium	25	33	74		Bacteria	Chloroflexi	Chloroflexia	Chloroflexales	Roseiflexaceae	uncultured		92	79	84
														Bacteria	Firmicutes	Clostridia	Clostridiales	[Eubacterium] ruminantium group	N/A	3	0	0		Bacteria	Chloroflexi	Chloroflexia	Chloroflexales	Roseiflexaceae	N/A		0	0	0
														Bacteria	Firmicutes	Clostridia	Clostridiales	[Eubacterium] ventriosum group	uncultured Clostridiales bacterium	0	0	0		Bacteria	Chloroflexi	Chloroflexia	Chloroflexales	N/A	N/A		0	0	0
														Bacteria	Firmicutes	Clostridia	Clostridiales	[Eubacterium] ventriosum group	uncultured Eubacterium sp.	0	0	0		Bacteria	Chloroflexi	Chloroflexia	Elev-1554	uncultured bacterium	uncultured bacterium		0	0	0
														Bacteria	Firmicutes	Clostridia	Clostridiales	[Eubacterium] ventriosum group	uncultured bacterium	0	5	0		Bacteria	Chloroflexi	Chloroflexia	Kallotenuales	AKIW781	uncultured Chloroflexi bacterium		0	0	0
														Bacteria	Firmicutes	Clostridia	Clostridiales	[Eubacterium] ventriosum group	uncultured rumen bacterium	0	0	0		Bacteria	Chloroflexi	Chloroflexia	Kallotenuales	AKIW781	uncultured bacterium		0	3	0
														Bacteria	Firmicutes	Clostridia	Clostridiales	[Eubacterium] ventriosum group	N/A	12	0	6		Bacteria	Chloroflexi	Chloroflexia	Kallotenuales	AKIW781	uncultured endolithic bacterium		0	0	0
														Bacteria	Firmicutes	Clostridia	Clostridiales	[Eubacterium] xylanophilum group	metagenome	0	0	0		Bacteria	Chloroflexi	Chloroflexia	Kallotenuales	AKIW781	uncultured soil bacterium		0	0	4
														Bacteria	Firmicutes	Clostridia	Clostridiales	[Eubacterium] xylanophilum group	uncultured bacterium	0	10	0		Bacteria	Chloroflexi	Chloroflexia	Kallotenuales	AKIW781	N/A		0	0	0
														Bacteria	Firmicutes	Clostridia	Clostridiales	[Eubacterium] xylanophilum group	uncultured organism	0	0	0		Bacteria	Chloroflexi	Chloroflexia	Thermomicrobiales	AKYG1722	uncultured bacterium		0	0	0
														Bacteria	Firmicutes	Clostridia	Clostridiales	[Eubacterium] xylanophilum group	N/A	29	28	14		Bacteria	Chloroflexi	Chloroflexia	Thermomicrobiales	AKYG1722	wastewater metagenome		0	0	0
														Bacteria	Firmicutes	Clostridia	Clostridiales	[Ruminococcus] gauvreauii group	uncultured rumen bacterium	0	23	0		Bacteria	Chloroflexi	Chloroflexia	Thermomicrobiales	JG30-KF-CM45	metagenome		0	0	0
														Bacteria	Firmicutes	Clostridia	Clostridiales	[Ruminococcus] gauvreauii group	N/A	8	0	22		Bacteria	Chloroflexi	Chloroflexia	Thermomicrobiales	JG30-KF-CM45	uncultured Chloroflexi bacterium		0	0	0
														Bacteria	Firmicutes	Clostridia	Clostridiales	[Ruminococcus] gnavus group	N/A	0	0	0		Bacteria	Chloroflexi	Chloroflexia	Thermomicrobiales	JG30-KF-CM45	uncultured bacterium		13	34	29
														Bacteria	Firmicutes	Clostridia	Clostridiales	[Ruminococcus] torques group	Bariatricus massiliensis	0	0	0		Bacteria	Chloroflexi	Chloroflexia	Thermomicrobiales	JG30-KF-CM45	uncultured soil bacterium		0	9	6
														Bacteria	Firmicutes	Clostridia	Clostridiales	[Ruminococcus] torques group	uncultured organism	0	0	0		Bacteria	Chloroflexi	Chloroflexia	Thermomicrobiales	JG30-KF-CM45	N/A		53	74	106
														Bacteria	Firmicutes	Clostridia	Clostridiales	[Ruminococcus] torques group	N/A	0	20	59		Bacteria	Chloroflexi	Chloroflexia	Thermomicrobiales	Thermomicrobiaceae	Nitrolancea		0	8	0
														Bacteria	Firmicutes	Clostridia	Clostridiales	uncultured	Frisingicoccus caecimuris	0	0	0		Bacteria	Chloroflexi	Chloroflexia	Thermomicrobiales	N/A	N/A		6	0	0
														Bacteria	Firmicutes	Clostridia	Clostridiales	uncultured	uncultured Eubacterium sp.	0	0	4		Bacteria	Chloroflexi	Dehalococcoidia	S085	metagenome	metagenome		0	0	15
														Bacteria	Firmicutes	Clostridia	Clostridiales	uncultured	uncultured bacterium	0	0	0		Bacteria	Chloroflexi	Dehalococcoidia	S085	uncultured bacterium 5G4	uncultured bacterium 5G4		0	0	0
														Bacteria	Firmicutes	Clostridia	Clostridiales	uncultured	uncultured organism	0	0	0		Bacteria	Chloroflexi	Dehalococcoidia	S085	uncultured bacterium	uncultured bacterium		0	0	0
														Bacteria	Firmicutes	Clostridia	Clostridiales	uncultured	N/A	36	39	42		Bacteria	Chloroflexi	Dehalococcoidia	S085	N/A	N/A		0	0	0
														Bacteria	Firmicutes	Clostridia	Clostridiales	N/A	N/A	739	1186	521		Bacteria	Chloroflexi	Gitt-GS-136	uncultured bacterium	uncultured bacterium	uncultured bacterium		0	0	0
														Bacteria	Firmicutes	Clostridia	Clostridiales	Peptococcus	uncultured bacterium	4	11	30		Bacteria	Chloroflexi	Gitt-GS-136	N/A	N/A	N/A		0	0	0
														Bacteria	Firmicutes	Clostridia	Clostridiales	Peptococcus	uncultured organism	0	0	0		Bacteria	Chloroflexi	JG30-KF-CM66	metagenome	metagenome	metagenome		3	0	0
														Bacteria	Firmicutes	Clostridia	Clostridiales	uncultured	metagenome	0	0	0		Bacteria	Chloroflexi	JG30-KF-CM66	uncultured Chloroflexi bacterium	uncultured Chloroflexi bacterium	uncultured Chloroflexi bacterium		0	0	0
														Bacteria	Firmicutes	Clostridia	Clostridiales	uncultured	uncultured Dehalobacterium sp.	0	0	8		Bacteria	Chloroflexi	JG30-KF-CM66	uncultured bacterium	uncultured bacterium	uncultured bacterium		0	0	0
														Bacteria	Firmicutes	Clostridia	Clostridiales	uncultured	uncultured Peptococcaceae bacterium	0	0	0		Bacteria	Chloroflexi	JG30-KF-CM66	uncultured soil bacterium	uncultured soil bacterium	uncultured soil bacterium		0	0	0
														Bacteria	Firmicutes	Clostridia	Clostridiales	uncultured	uncultured bacterium	0	0	0		Bacteria	Chloroflexi	JG30-KF-CM66	N/A	N/A	N/A		7	0	0
														Bacteria	Firmicutes	Clostridia	Clostridiales	uncultured	uncultured organism	5	9	5		Bacteria	Chloroflexi	KD4-96	uncultured Chloroflexi bacterium	uncultured Chloroflexi bacterium	uncultured Chloroflexi bacterium		0	0	0
														Bacteria	Firmicutes	Clostridia	Clostridiales	uncultured	uncultured rumen bacterium	4	0	8		Bacteria	Chloroflexi	KD4-96	uncultured bacterium	uncultured bacterium	uncultured bacterium		5	0	12
														Bacteria	Firmicutes	Clostridia	Clostridiales	uncultured	N/A	15	0	0		Bacteria	Chloroflexi	KD4-96	N/A	N/A	N/A		75	106	91
														Bacteria	Firmicutes	Clostridia	Clostridiales	N/A	N/A	5	3	12		Bacteria	Chloroflexi	Ktedonobacteria	B10-SB3A	uncultured bacterium	uncultured bacterium		0	0	0
														Bacteria	Firmicutes	Clostridia	Clostridiales	Clostridioides	Clostridioides difficile	0	0	0		Bacteria	Chloroflexi	Ktedonobacteria	C0119	uncultured Chloroflexi bacterium	uncultured Chloroflexi bacterium		0	6	0
														Bacteria	Firmicutes	Clostridia	Clostridiales	Intestinibacter	uncultured bacterium	19	32	48		Bacteria	Chloroflexi	Ktedonobacteria	C0119	uncultured bacterium	uncultured bacterium		0	19	31
														Bacteria	Firmicutes	Clostridia	Clostridiales	Peptostreptococcus	N/A	0	0	0		Bacteria	Chloroflexi	Ktedonobacteria	C0119	uncultured candidate division SAM bacterium	uncultured candidate division SAM bacterium		0	0	0
														Bacteria	Firmicutes	Clostridia	Clostridiales	Romboutsia	uncultured bacterium	0	0	0		Bacteria	Chloroflexi	Ktedonobacteria	C0119	uncultured soil bacterium	uncultured soil bacterium		26	22	30
														Bacteria	Firmicutes	Clostridia	Clostridiales	Romboutsia	N/A	0	0	0		Bacteria	Chloroflexi	Ktedonobacteria	C0119	N/A	N/A		4	9	3
														Bacteria	Firmicutes	Clostridia	Clostridiales	Terrisporobacter	uncultured bacterium	109	148	113		Bacteria	Chloroflexi	Ktedonobacteria	Ktedonobacterales	JG30-KF-AS9	uncultured bacterium		0	0	0
														Bacteria	Firmicutes	Clostridia	Clostridiales	Terrisporobacter	N/A	0	0	0		Bacteria	Chloroflexi	Ktedonobacteria	Ktedonobacterales	Ktedonobacteraceae	1959-01-01		2	6	0
														Bacteria	Firmicutes	Clostridia	Clostridiales	uncultured	N/A	0	0	0		Bacteria	Chloroflexi	Ktedonobacteria	Ktedonobacterales	Ktedonobacteraceae	FCPS473		0	0	0
														Bacteria	Firmicutes	Clostridia	Clostridiales	N/A	N/A	0	0	0		Bacteria	Chloroflexi	Ktedonobacteria	Ktedonobacterales	Ktedonobacteraceae	Ktedonobacter		0	0	0
														Bacteria	Firmicutes	Clostridia	Clostridiales	Acetanaerobacterium	uncultured bacterium	0	0	0		Bacteria	Chloroflexi	Ktedonobacteria	Ktedonobacterales	Ktedonobacteraceae	uncultured		0	0	0
														Bacteria	Firmicutes	Clostridia	Clostridiales	Acetanaerobacterium	uncultured rumen bacterium	0	0	0		Bacteria	Chloroflexi	OLB14	uncultured bacterium	uncultured bacterium	uncultured bacterium		0	0	4
														Bacteria	Firmicutes	Clostridia	Clostridiales	Anaerofilum	uncultured Anaerofilum sp.	0	0	0		Bacteria	Chloroflexi	P2-11E	uncultured bacterium	uncultured bacterium	uncultured bacterium		0	0	0
														Bacteria	Firmicutes	Clostridia	Clostridiales	Anaerofilum	uncultured Firmicutes bacterium	0	0	0		Bacteria	Chloroflexi	SHA-26	uncultured bacterium	uncultured bacterium	uncultured bacterium		0	0	5
														Bacteria	Firmicutes	Clostridia	Clostridiales	Anaerofilum	uncultured bacterium	0	0	0		Bacteria	Chloroflexi	TK10	bacterium Ellin6519	bacterium Ellin6519	bacterium Ellin6519		0	0	0
														Bacteria	Firmicutes	Clostridia	Clostridiales	Anaerotruncus	Anaerotruncus sp. AT3	0	0	0		Bacteria	Chloroflexi	TK10	bacterium Ellin6543	bacterium Ellin6543	bacterium Ellin6543		0	0	0
														Bacteria	Firmicutes	Clostridia	Clostridiales	Anaerotruncus	N/A	0	0	0		Bacteria	Chloroflexi	TK10	metagenome	metagenome	metagenome		0	0	0
														Bacteria	Firmicutes	Clostridia	Clostridiales	Angelakisella	uncultured bacterium	0	9	4		Bacteria	Chloroflexi	TK10	uncultured Chloroflexi bacterium	uncultured Chloroflexi bacterium	uncultured Chloroflexi bacterium		10	9	0
														Bacteria	Firmicutes	Clostridia	Clostridiales	Angelakisella	N/A	0	0	0		Bacteria	Chloroflexi	TK10	uncultured Chloroflexus sp.	uncultured Chloroflexus sp.	uncultured Chloroflexus sp.		0	32	15
														Bacteria	Firmicutes	Clostridia	Clostridiales	Butyricicoccus	uncultured organism	0	0	0		Bacteria	Chloroflexi	TK10	uncultured Dehalococcoidia bacterium	uncultured Dehalococcoidia bacterium	uncultured Dehalococcoidia bacterium		6	5	0
														Bacteria	Firmicutes	Clostridia	Clostridiales	Butyricicoccus	N/A	11	61	102		Bacteria	Chloroflexi	TK10	uncultured bacterium	uncultured bacterium	uncultured bacterium		13	0	15
														Bacteria	Firmicutes	Clostridia	Clostridiales	CAG-352	uncultured bacterium	0	0	0		Bacteria	Chloroflexi	TK10	uncultured soil bacterium	uncultured soil bacterium	uncultured soil bacterium		0	0	0
														Bacteria	Firmicutes	Clostridia	Clostridiales	CAG-352	uncultured organism	0	4	0		Bacteria	Chloroflexi	TK10	N/A	N/A	N/A		49	42	81
														Bacteria	Firmicutes	Clostridia	Clostridiales	CAG-352	N/A	0	33	0		Bacteria	Chloroflexi	N/A	N/A	N/A	N/A		0	0	0
														Bacteria	Firmicutes	Clostridia	Clostridiales	Candidatus Soleaferrea	Candidatus Soleaferrea massiliensis	0	0	0		Bacteria	Cyanobacteria	Melainabacteria	Obscuribacterales	metagenome	metagenome		0	0	0
														Bacteria	Firmicutes	Clostridia	Clostridiales	Candidatus Soleaferrea	uncultured Acetanaerobacterium sp.	0	0	0		Bacteria	Cyanobacteria	Melainabacteria	Obscuribacterales	uncultured bacterium	uncultured bacterium		0	0	0
														Bacteria	Firmicutes	Clostridia	Clostridiales	Candidatus Soleaferrea	uncultured Anaerotruncus sp.	0	0	0		Bacteria	Cyanobacteria	Melainabacteria	Obscuribacterales	N/A	N/A		0	0	0
														Bacteria	Firmicutes	Clostridia	Clostridiales	Candidatus Soleaferrea	uncultured Clostridiales bacterium	0	0	0		Bacteria	Cyanobacteria	Melainabacteria	Vampirovibrionales	metagenome	metagenome		0	0	0
														Bacteria	Firmicutes	Clostridia	Clostridiales	Candidatus Soleaferrea	uncultured bacterium	33	41	116		Bacteria	Cyanobacteria	Melainabacteria	Vampirovibrionales	uncultured bacterium	uncultured bacterium		0	0	0
														Bacteria	Firmicutes	Clostridia	Clostridiales	Candidatus Soleaferrea	N/A	0	0	0		Bacteria	Cyanobacteria	Oxyphotobacteria	Chloroplast	Bacillaria paxillifer	Bacillaria paxillifer		0	0	0
														Bacteria	Firmicutes	Clostridia	Clostridiales	Caproiciproducens	uncultured bacterium	0	4	3		Bacteria	Cyanobacteria	Oxyphotobacteria	Chloroplast	Bracteacoccus minor	Bracteacoccus minor		0	0	0
														Bacteria	Firmicutes	Clostridia	Clostridiales	Caproiciproducens	N/A	0	0	6		Bacteria	Cyanobacteria	Oxyphotobacteria	Chloroplast	Castanea mollissima (Chinese chestnut)	Castanea mollissima (Chinese chestnut)		0	0	0
														Bacteria	Firmicutes	Clostridia	Clostridiales	DTU089	N/A	0	0	0		Bacteria	Cyanobacteria	Oxyphotobacteria	Chloroplast	Klebsormidium flaccidum	Klebsormidium flaccidum		0	0	0
														Bacteria	Firmicutes	Clostridia	Clostridiales	Faecalibacterium	Trichuris trichiura (human whipworm)	0	0	0		Bacteria	Cyanobacteria	Oxyphotobacteria	Chloroplast	Picea glauca (white spruce)	Picea glauca (white spruce)		0	0	0
														Bacteria	Firmicutes	Clostridia	Clostridiales	Faecalibacterium	uncultured Clostridiaceae bacterium	0	0	0		Bacteria	Cyanobacteria	Oxyphotobacteria	Chloroplast	uncultured alga	uncultured alga		0	0	0
														Bacteria	Firmicutes	Clostridia	Clostridiales	Faecalibacterium	N/A	225	406	546		Bacteria	Cyanobacteria	Oxyphotobacteria	Chloroplast	uncultured bacterium	uncultured bacterium		0	0	0
														Bacteria	Firmicutes	Clostridia	Clostridiales	Flavonifractor	uncultured Flavonifractor sp.	0	0	0		Bacteria	Cyanobacteria	Oxyphotobacteria	Chloroplast	uncultured eubacterium WD215	uncultured eubacterium WD215		0	0	0
														Bacteria	Firmicutes	Clostridia	Clostridiales	Flavonifractor	N/A	0	0	0		Bacteria	Cyanobacteria	Oxyphotobacteria	Chloroplast	uncultured rhodophyte	uncultured rhodophyte		0	0	0
														Bacteria	Firmicutes	Clostridia	Clostridiales	Fournierella	uncultured bacterium	17	32	159		Bacteria	Cyanobacteria	Oxyphotobacteria	Chloroplast	N/A	N/A		140	4	48
														Bacteria	Firmicutes	Clostridia	Clostridiales	Fournierella	uncultured organism	0	0	0		Bacteria	Cyanobacteria	Oxyphotobacteria	Leptolyngbyales	Leptolyngbyaceae	uncultured cyanobacterium		0	0	0
														Bacteria	Firmicutes	Clostridia	Clostridiales	Fournierella	N/A	0	0	0		Bacteria	Cyanobacteria	Oxyphotobacteria	Nostocales	Chroococcidiopsaceae	uncultured		0	0	0
														Bacteria	Firmicutes	Clostridia	Clostridiales	GCA-900066225	uncultured bacterium	3	15	157		Bacteria	Cyanobacteria	Oxyphotobacteria	Nostocales	Phormidiaceae	Tychonema CCAP 1459-11B		0	0	0
														Bacteria	Firmicutes	Clostridia	Clostridiales	GCA-900066225	N/A	0	0	0		Bacteria	Cyanobacteria	Sericytochromatia	uncultured Bacillales bacterium	uncultured Bacillales bacterium	uncultured Bacillales bacterium		0	0	0
														Bacteria	Firmicutes	Clostridia	Clostridiales	Hydrogenoanaerobacterium	Selenomonadales bacterium Marseille-P2399	0	0	0		Bacteria	Cyanobacteria	Sericytochromatia	uncultured bacterium	uncultured bacterium	uncultured bacterium		3	0	0
														Bacteria	Firmicutes	Clostridia	Clostridiales	Hydrogenoanaerobacterium	uncultured bacterium	0	0	0		Bacteria	Cyanobacteria	Sericytochromatia	N/A	N/A	N/A		0	0	0
														Bacteria	Firmicutes	Clostridia	Clostridiales	Hydrogenoanaerobacterium	N/A	0	0	0		Bacteria	Deinococcus-Thermus	Deinococci	Deinococcales	Deinococcaceae	Deinococcus		0	0	0
														Bacteria	Firmicutes	Clostridia	Clostridiales	Intestinimonas	Intestinimonas butyriciproducens	0	0	0		Bacteria	Deinococcus-Thermus	Deinococci	Deinococcales	Trueperaceae	Truepera		0	0	0
														Bacteria	Firmicutes	Clostridia	Clostridiales	Intestinimonas	uncultured bacterium	0	0	0		Bacteria	Dependentiae	Babeliae	Babeliales	Babeliaceae	uncultured bacterium		0	0	0
														Bacteria	Firmicutes	Clostridia	Clostridiales	Intestinimonas	N/A	0	0	0		Bacteria	Dependentiae	Babeliae	Babeliales	UBA12409	uncultured bacterium		0	0	0
														Bacteria	Firmicutes	Clostridia	Clostridiales	Negativibacillus	uncultured bacterium	0	0	0		Bacteria	Dependentiae	Babeliae	Babeliales	Vermiphilaceae	uncultured Candidatus Dependentiae bacterium		0	0	0
														Bacteria	Firmicutes	Clostridia	Clostridiales	Oscillibacter	Lactobacillales bacterium DJF_B280	0	0	0		Bacteria	Dependentiae	Babeliae	Babeliales	Vermiphilaceae	uncultured bacterium		0	0	0
														Bacteria	Firmicutes	Clostridia	Clostridiales	Oscillibacter	Oscillibacter sp. Marseille-P3260	0	0	0		Bacteria	Dependentiae	Babeliae	Babeliales	Vermiphilaceae	uncultured soil bacterium		0	0	0
														Bacteria	Firmicutes	Clostridia	Clostridiales	Oscillibacter	uncultured bacterium	41	0	53		Bacteria	Dependentiae	Babeliae	Babeliales	Vermiphilaceae	N/A		0	0	0
														Bacteria	Firmicutes	Clostridia	Clostridiales	Oscillibacter	uncultured organism	4	0	10		Bacteria	Dependentiae	Babeliae	Babeliales	metagenome	metagenome		0	0	0
														Bacteria	Firmicutes	Clostridia	Clostridiales	Oscillibacter	N/A	46	49	52		Bacteria	Dependentiae	Babeliae	Babeliales	uncultured bacterium	uncultured bacterium		0	0	0
														Bacteria	Firmicutes	Clostridia	Clostridiales	Oscillospira	uncultured Lactobacillus sp.	0	0	0		Bacteria	Dependentiae	Babeliae	Babeliales	N/A	N/A		0	0	0
														Bacteria	Firmicutes	Clostridia	Clostridiales	Oscillospira	uncultured bacterium	97	104	228		Bacteria	Elusimicrobia	Elusimicrobia	Lineage IV	uncultured Termite group 1 bacterium	uncultured Termite group 1 bacterium		0	0	0
														Bacteria	Firmicutes	Clostridia	Clostridiales	Oscillospira	uncultured organism	0	0	6		Bacteria	Elusimicrobia	Lineage IIa	uncultured actinobacterium	uncultured actinobacterium	uncultured actinobacterium		0	0	0
														Bacteria	Firmicutes	Clostridia	Clostridiales	Oscillospira	uncultured rumen bacterium	0	0	0		Bacteria	Elusimicrobia	Lineage IIa	uncultured bacterium	uncultured bacterium	uncultured bacterium		0	0	0
														Bacteria	Firmicutes	Clostridia	Clostridiales	Oscillospira	N/A	0	0	0		Bacteria	Elusimicrobia	Lineage IIa	uncultured soil bacterium	uncultured soil bacterium	uncultured soil bacterium		0	0	0
														Bacteria	Firmicutes	Clostridia	Clostridiales	Papillibacter	uncultured bacterium	0	0	0		Bacteria	Elusimicrobia	Lineage IIa	N/A	N/A	N/A		0	0	0
														Bacteria	Firmicutes	Clostridia	Clostridiales	Phocea	uncultured bacterium	0	0	0		Bacteria	Elusimicrobia	Lineage IIb	uncultured bacterium	uncultured bacterium	uncultured bacterium		0	0	0
														Bacteria	Firmicutes	Clostridia	Clostridiales	Pseudoflavonifractor	uncultured bacterium	0	0	0		Bacteria	Elusimicrobia	Lineage IIb	uncultured soil bacterium	uncultured soil bacterium	uncultured soil bacterium		0	0	0
														Bacteria	Firmicutes	Clostridia	Clostridiales	Pygmaiobacter	uncultured bacterium	0	0	8		Bacteria	Elusimicrobia	Lineage IIc	uncultured bacterium	uncultured bacterium	uncultured bacterium		0	0	0
														Bacteria	Firmicutes	Clostridia	Clostridiales	Ruminiclostridium 1	uncultured bacterium	0	0	0		Bacteria	Entotheonellaeota	Entotheonellia	Entotheonellales	Entotheonellaceae	Candidatus Entotheonella		0	0	0
														Bacteria	Firmicutes	Clostridia	Clostridiales	Ruminiclostridium 5	gut metagenome	0	0	0		Bacteria	Entotheonellaeota	Entotheonellia	Entotheonellales	Entotheonellaceae	uncultured bacterium		11	17	18
														Bacteria	Firmicutes	Clostridia	Clostridiales	Ruminiclostridium 5	uncultured bacterium	14	4	97		Bacteria	Entotheonellaeota	Entotheonellia	Entotheonellales	Entotheonellaceae	uncultured microorganism		0	0	9
														Bacteria	Firmicutes	Clostridia	Clostridiales	Ruminiclostridium 5	N/A	0	0	0		Bacteria	Entotheonellaeota	Entotheonellia	Entotheonellales	Entotheonellaceae	N/A		0	0	0
														Bacteria	Firmicutes	Clostridia	Clostridiales	Ruminiclostridium 6	gut metagenome	0	0	0		Bacteria	FBP	metagenome	metagenome	metagenome	metagenome		0	0	0
														Bacteria	Firmicutes	Clostridia	Clostridiales	Ruminiclostridium 6	uncultured bacterium	26	12	0		Bacteria	FBP	uncultured actinobacterium	uncultured actinobacterium	uncultured actinobacterium	uncultured actinobacterium		0	0	0
														Bacteria	Firmicutes	Clostridia	Clostridiales	Ruminiclostridium 6	N/A	16	27	0		Bacteria	FBP	uncultured bacterium	uncultured bacterium	uncultured bacterium	uncultured bacterium		0	4	0
														Bacteria	Firmicutes	Clostridia	Clostridiales	Ruminiclostridium 9	bacterium enrichment culture clone M244	0	0	0		Bacteria	FBP	uncultured endolithic bacterium	uncultured endolithic bacterium	uncultured endolithic bacterium	uncultured endolithic bacterium		0	0	0
														Bacteria	Firmicutes	Clostridia	Clostridiales	Ruminiclostridium 9	uncultured Clostridia bacterium	0	0	0		Bacteria	FBP	uncultured organism	uncultured organism	uncultured organism	uncultured organism		0	0	0
														Bacteria	Firmicutes	Clostridia	Clostridiales	Ruminiclostridium 9	uncultured bacterium	0	0	0		Bacteria	FBP	uncultured soil bacterium	uncultured soil bacterium	uncultured soil bacterium	uncultured soil bacterium		0	0	0
														Bacteria	Firmicutes	Clostridia	Clostridiales	Ruminiclostridium 9	uncultured organism	0	0	0		Bacteria	FBP	N/A	N/A	N/A	N/A		0	0	0
														Bacteria	Firmicutes	Clostridia	Clostridiales	Ruminiclostridium 9	uncultured rumen bacterium	0	0	0		Bacteria	FCPU426	uncultured bacterium	uncultured bacterium	uncultured bacterium	uncultured bacterium		0	0	0
														Bacteria	Firmicutes	Clostridia	Clostridiales	Ruminiclostridium 9	N/A	12	27	41		Bacteria	Fibrobacteres	Fibrobacteria	Fibrobacterales	Fibrobacteraceae	possible genus 04		0	0	0
														Bacteria	Firmicutes	Clostridia	Clostridiales	Ruminiclostridium	metagenome	0	0	0		Bacteria	Fibrobacteres	Fibrobacteria	Fibrobacterales	Fibrobacteraceae	uncultured		0	0	0
														Bacteria	Firmicutes	Clostridia	Clostridiales	Ruminiclostridium	uncultured bacterium	0	0	0		Bacteria	Firmicutes	Bacilli	Bacillales	Alicyclobacillaceae	Alicyclobacillus		0	0	0
														Bacteria	Firmicutes	Clostridia	Clostridiales	Ruminiclostridium	uncultured rumen bacterium	0	0	0		Bacteria	Firmicutes	Bacilli	Bacillales	Alicyclobacillaceae	Tumebacillus		0	6	25
														Bacteria	Firmicutes	Clostridia	Clostridiales	Ruminiclostridium	N/A	0	0	0		Bacteria	Firmicutes	Bacilli	Bacillales	Bacillaceae	Bacillus		126	171	275
														Bacteria	Firmicutes	Clostridia	Clostridiales	Ruminococcaceae NK4A214 group	gut metagenome	62	467	97		Bacteria	Firmicutes	Bacilli	Bacillales	Bacillaceae	Geomicrobium		0	0	0
														Bacteria	Firmicutes	Clostridia	Clostridiales	Ruminococcaceae NK4A214 group	metagenome	0	0	173		Bacteria	Firmicutes	Bacilli	Bacillales	Bacillaceae	Terribacillus		0	0	0
														Bacteria	Firmicutes	Clostridia	Clostridiales	Ruminococcaceae NK4A214 group	uncultured Firmicutes bacterium	0	0	0		Bacteria	Firmicutes	Bacilli	Bacillales	Bacillaceae	Virgibacillus		0	0	0
														Bacteria	Firmicutes	Clostridia	Clostridiales	Ruminococcaceae NK4A214 group	uncultured bacterium	316	28	288		Bacteria	Firmicutes	Bacilli	Bacillales	Bacillaceae	N/A		0	0	0
														Bacteria	Firmicutes	Clostridia	Clostridiales	Ruminococcaceae NK4A214 group	uncultured organism	0	0	0		Bacteria	Firmicutes	Bacilli	Bacillales	Family XII	Exiguobacterium		0	0	0
														Bacteria	Firmicutes	Clostridia	Clostridiales	Ruminococcaceae NK4A214 group	uncultured rumen bacterium	166	132	326		Bacteria	Firmicutes	Bacilli	Bacillales	Paenibacillaceae	Ammoniphilus		0	0	0
														Bacteria	Firmicutes	Clostridia	Clostridiales	Ruminococcaceae NK4A214 group	uncultured rumen bacterium 3C0d-19	0	0	0		Bacteria	Firmicutes	Bacilli	Bacillales	Paenibacillaceae	Brevibacillus		14	0	0
														Bacteria	Firmicutes	Clostridia	Clostridiales	Ruminococcaceae NK4A214 group	N/A	231	92	626		Bacteria	Firmicutes	Bacilli	Bacillales	Paenibacillaceae	Paenibacillus		22	9	27
														Bacteria	Firmicutes	Clostridia	Clostridiales	Ruminococcaceae UCG-001	uncultured bacterium	13	0	0		Bacteria	Firmicutes	Bacilli	Bacillales	Paenibacillaceae	Saccharibacillus		0	0	0
														Bacteria	Firmicutes	Clostridia	Clostridiales	Ruminococcaceae UCG-002	uncultured Firmicutes bacterium	0	0	0		Bacteria	Firmicutes	Bacilli	Bacillales	Paenibacillaceae	uncultured		0	0	0
														Bacteria	Firmicutes	Clostridia	Clostridiales	Ruminococcaceae UCG-002	uncultured bacterium	0	0	0		Bacteria	Firmicutes	Bacilli	Bacillales	Planococcaceae	Domibacillus		0	0	0
														Bacteria	Firmicutes	Clostridia	Clostridiales	Ruminococcaceae UCG-002	uncultured bacterium adhufec269	0	0	2		Bacteria	Firmicutes	Bacilli	Bacillales	Planococcaceae	Lysinibacillus		0	0	0
														Bacteria	Firmicutes	Clostridia	Clostridiales	Ruminococcaceae UCG-002	uncultured organism	143	417	199		Bacteria	Firmicutes	Bacilli	Bacillales	Planococcaceae	Sporosarcina		0	0	0
														Bacteria	Firmicutes	Clostridia	Clostridiales	Ruminococcaceae UCG-002	uncultured rumen bacterium	137	173	205		Bacteria	Firmicutes	Bacilli	Bacillales	Sporolactobacillaceae	Salipaludibacillus		0	0	0
														Bacteria	Firmicutes	Clostridia	Clostridiales	Ruminococcaceae UCG-002	N/A	636	359	432		Bacteria	Firmicutes	Bacilli	Bacillales	Staphylococcaceae	Staphylococcus		0	0	0
														Bacteria	Firmicutes	Clostridia	Clostridiales	Ruminococcaceae UCG-003	uncultured bacterium	0	0	0		Bacteria	Firmicutes	Bacilli	Bacillales	N/A	N/A		0	0	0
														Bacteria	Firmicutes	Clostridia	Clostridiales	Ruminococcaceae UCG-003	uncultured organism	0	59	0		Bacteria	Firmicutes	Bacilli	Lactobacillales	Enterococcaceae	Enterococcus		0	0	0
														Bacteria	Firmicutes	Clostridia	Clostridiales	Ruminococcaceae UCG-003	N/A	11	0	27		Bacteria	Firmicutes	Bacilli	Lactobacillales	Lactobacillaceae	Lactobacillus		0	0	0
														Bacteria	Firmicutes	Clostridia	Clostridiales	Ruminococcaceae UCG-004	uncultured bacterium	0	0	0		Bacteria	Firmicutes	Bacilli	Lactobacillales	Leuconostocaceae	Weissella		0	6	0
														Bacteria	Firmicutes	Clostridia	Clostridiales	Ruminococcaceae UCG-004	uncultured rumen bacterium	0	0	0		Bacteria	Firmicutes	Bacilli	Lactobacillales	Streptococcaceae	Lactococcus		0	0	0
														Bacteria	Firmicutes	Clostridia	Clostridiales	Ruminococcaceae UCG-004	N/A	0	0	0		Bacteria	Firmicutes	Clostridia	Clostridiales	Christensenellaceae	Christensenellaceae R-7 group		0	0	0
														Bacteria	Firmicutes	Clostridia	Clostridiales	Ruminococcaceae UCG-005	gut metagenome	0	0	0		Bacteria	Firmicutes	Clostridia	Clostridiales	Clostridiaceae 1	Clostridium sensu stricto 1		40	0	5
														Bacteria	Firmicutes	Clostridia	Clostridiales	Ruminococcaceae UCG-005	metagenome	0	0	0		Bacteria	Firmicutes	Clostridia	Clostridiales	Clostridiaceae 1	Clostridium sensu stricto 10		0	0	0
														Bacteria	Firmicutes	Clostridia	Clostridiales	Ruminococcaceae UCG-005	uncultured Ruminococcaceae bacterium	505	69	385		Bacteria	Firmicutes	Clostridia	Clostridiales	Clostridiaceae 1	Clostridium sensu stricto 12		0	0	0
														Bacteria	Firmicutes	Clostridia	Clostridiales	Ruminococcaceae UCG-005	uncultured Sporobacter sp.	2	0	0		Bacteria	Firmicutes	Clostridia	Clostridiales	Clostridiaceae 1	Clostridium sensu stricto 13		0	0	0
														Bacteria	Firmicutes	Clostridia	Clostridiales	Ruminococcaceae UCG-005	uncultured bacterium	55	15	110		Bacteria	Firmicutes	Clostridia	Clostridiales	Clostridiaceae 1	Clostridium sensu stricto 8		0	0	0
														Bacteria	Firmicutes	Clostridia	Clostridiales	Ruminococcaceae UCG-005	uncultured organism	182	388	404		Bacteria	Firmicutes	Clostridia	Clostridiales	Clostridiaceae 1	Fonticella		0	0	0
														Bacteria	Firmicutes	Clostridia	Clostridiales	Ruminococcaceae UCG-005	uncultured rumen bacterium	63	95	63		Bacteria	Firmicutes	Clostridia	Clostridiales	Family XI	Anaerococcus		0	3	0
														Bacteria	Firmicutes	Clostridia	Clostridiales	Ruminococcaceae UCG-005	wallaby gut metagenome	0	0	0		Bacteria	Firmicutes	Clostridia	Clostridiales	Family XVIII	uncultured		0	8	3
														Bacteria	Firmicutes	Clostridia	Clostridiales	Ruminococcaceae UCG-005	N/A	553	304	895		Bacteria	Firmicutes	Clostridia	Clostridiales	Lachnospiraceae	Roseburia		0	0	0
														Bacteria	Firmicutes	Clostridia	Clostridiales	Ruminococcaceae UCG-008	Intestinibacillus massiliensis	0	0	0		Bacteria	Firmicutes	Clostridia	Clostridiales	Lachnospiraceae	N/A		0	0	0
														Bacteria	Firmicutes	Clostridia	Clostridiales	Ruminococcaceae UCG-008	uncultured bacterium	85	52	129		Bacteria	Firmicutes	Clostridia	Clostridiales	Peptococcaceae	Thermincola		0	0	0
														Bacteria	Firmicutes	Clostridia	Clostridiales	Ruminococcaceae UCG-009	uncultured bacterium	19	0	20		Bacteria	Firmicutes	Clostridia	Clostridiales	Peptostreptococcaceae	Sporacetigenium		0	0	0
														Bacteria	Firmicutes	Clostridia	Clostridiales	Ruminococcaceae UCG-009	uncultured organism	0	0	0		Bacteria	Firmicutes	Clostridia	Clostridiales	Ruminococcaceae	Ruminococcaceae UCG-010		0	0	0
														Bacteria	Firmicutes	Clostridia	Clostridiales	Ruminococcaceae UCG-009	uncultured rumen bacterium	0	0	0		Bacteria	Firmicutes	Clostridia	Clostridiales	Ruminococcaceae	uncultured		0	0	0
														Bacteria	Firmicutes	Clostridia	Clostridiales	Ruminococcaceae UCG-009	N/A	0	0	0		Bacteria	Firmicutes	Erysipelotrichia	Erysipelotrichales	Erysipelotrichaceae	Erysipelatoclostridium		0	0	0
														Bacteria	Firmicutes	Clostridia	Clostridiales	Ruminococcaceae UCG-010	gut metagenome	34	59	27		Bacteria	Firmicutes	Erysipelotrichia	Erysipelotrichales	Erysipelotrichaceae	N/A		0	0	0
														Bacteria	Firmicutes	Clostridia	Clostridiales	Ruminococcaceae UCG-010	metagenome	65	56	48		Bacteria	Firmicutes	Negativicutes	Selenomonadales	Veillonellaceae	Anaerosinus		0	0	0
														Bacteria	Firmicutes	Clostridia	Clostridiales	Ruminococcaceae UCG-010	uncultured Clostridiales bacterium	8	0	0		Bacteria	Firmicutes	Negativicutes	Selenomonadales	Veillonellaceae	Pelosinus		0	0	0
														Bacteria	Firmicutes	Clostridia	Clostridiales	Ruminococcaceae UCG-010	uncultured Firmicutes bacterium	22	4	19		Bacteria	Firmicutes	N/A	N/A	N/A	N/A		0	0	4
														Bacteria	Firmicutes	Clostridia	Clostridiales	Ruminococcaceae UCG-010	uncultured Ruminococcaceae bacterium	53	0	0		Bacteria	Fusobacteria	Fusobacteriia	Fusobacteriales	Leptotrichiaceae	uncultured		0	0	0
														Bacteria	Firmicutes	Clostridia	Clostridiales	Ruminococcaceae UCG-010	uncultured bacterium	722	261	544		Bacteria	Gemmatimonadetes	AKAU4049	uncultured bacterium	uncultured bacterium	uncultured bacterium		0	0	0
														Bacteria	Firmicutes	Clostridia	Clostridiales	Ruminococcaceae UCG-010	uncultured organism	9	0	0		Bacteria	Gemmatimonadetes	BD2-11 terrestrial group	metagenome	metagenome	metagenome		0	0	3
														Bacteria	Firmicutes	Clostridia	Clostridiales	Ruminococcaceae UCG-010	uncultured rumen bacterium	0	0	0		Bacteria	Gemmatimonadetes	Gemmatimonadetes	Gemmatimonadales	Gemmatimonadaceae	Gemmatimonas		20	40	50
														Bacteria	Firmicutes	Clostridia	Clostridiales	Ruminococcaceae UCG-010	N/A	285	122	203		Bacteria	Gemmatimonadetes	Gemmatimonadetes	Gemmatimonadales	Gemmatimonadaceae	Gemmatirosa		0	24	0
														Bacteria	Firmicutes	Clostridia	Clostridiales	Ruminococcaceae UCG-013	bacterium enrichment culture clone LDC-11	0	0	0		Bacteria	Gemmatimonadetes	Gemmatimonadetes	Gemmatimonadales	Gemmatimonadaceae	uncultured		56	85	79
														Bacteria	Firmicutes	Clostridia	Clostridiales	Ruminococcaceae UCG-013	uncultured Clostridiaceae bacterium	0	7	0		Bacteria	Gemmatimonadetes	Gemmatimonadetes	Gemmatimonadales	Gemmatimonadaceae	N/A		0	0	0
														Bacteria	Firmicutes	Clostridia	Clostridiales	Ruminococcaceae UCG-013	uncultured Clostridiales bacterium	0	0	5		Bacteria	Gemmatimonadetes	Longimicrobia	Longimicrobiales	Longimicrobiaceae	metagenome		0	0	0
														Bacteria	Firmicutes	Clostridia	Clostridiales	Ruminococcaceae UCG-013	uncultured Firmicutes bacterium	0	0	0		Bacteria	Gemmatimonadetes	Longimicrobia	Longimicrobiales	Longimicrobiaceae	uncultured bacterium		0	0	4
														Bacteria	Firmicutes	Clostridia	Clostridiales	Ruminococcaceae UCG-013	uncultured bacterium	43	20	141		Bacteria	Gemmatimonadetes	Longimicrobia	Longimicrobiales	Longimicrobiaceae	N/A		0	0	0
														Bacteria	Firmicutes	Clostridia	Clostridiales	Ruminococcaceae UCG-013	uncultured organism	0	0	0		Bacteria	Gemmatimonadetes	S0134 terrestrial group	metagenome	metagenome	metagenome		0	0	0
														Bacteria	Firmicutes	Clostridia	Clostridiales	Ruminococcaceae UCG-013	uncultured rumen bacterium	15	10	0		Bacteria	Gemmatimonadetes	S0134 terrestrial group	uncultured soil bacterium	uncultured soil bacterium	uncultured soil bacterium		0	4	0
														Bacteria	Firmicutes	Clostridia	Clostridiales	Ruminococcaceae UCG-013	uncultured rumen bacterium 4C28d-12	0	0	0		Bacteria	Gemmatimonadetes	S0134 terrestrial group	N/A	N/A	N/A		0	0	0
														Bacteria	Firmicutes	Clostridia	Clostridiales	Ruminococcaceae UCG-013	N/A	86	112	55		Bacteria	Hydrogenedentes	Hydrogenedentia	Hydrogenedentiales	Hydrogenedensaceae	metagenome		0	0	0
														Bacteria	Firmicutes	Clostridia	Clostridiales	Ruminococcaceae UCG-014	gut metagenome	87	34	195		Bacteria	Hydrogenedentes	Hydrogenedentia	Hydrogenedentiales	Hydrogenedensaceae	uncultured bacterium SJP-3		0	0	0
														Bacteria	Firmicutes	Clostridia	Clostridiales	Ruminococcaceae UCG-014	uncultured Acetivibrio sp.	0	0	0		Bacteria	Hydrogenedentes	Hydrogenedentia	Hydrogenedentiales	Hydrogenedensaceae	N/A		0	0	0
														Bacteria	Firmicutes	Clostridia	Clostridiales	Ruminococcaceae UCG-014	uncultured Clostridiales bacterium	0	0	0		Bacteria	Latescibacteria	Latescibacteria	Latescibacterales	Latescibacteraceae	metagenome		0	0	0
														Bacteria	Firmicutes	Clostridia	Clostridiales	Ruminococcaceae UCG-014	uncultured Ruminococcaceae bacterium	0	0	0		Bacteria	Latescibacteria	uncultured Acidobacterium sp.	uncultured Acidobacterium sp.	uncultured Acidobacterium sp.	uncultured Acidobacterium sp.		0	0	0
														Bacteria	Firmicutes	Clostridia	Clostridiales	Ruminococcaceae UCG-014	uncultured bacterium	169	140	427		Bacteria	Latescibacteria	uncultured bacterium	uncultured bacterium	uncultured bacterium	uncultured bacterium		16	29	23
														Bacteria	Firmicutes	Clostridia	Clostridiales	Ruminococcaceae UCG-014	uncultured organism	0	0	0		Bacteria	Latescibacteria	uncultured soil bacterium	uncultured soil bacterium	uncultured soil bacterium	uncultured soil bacterium		0	0	0
														Bacteria	Firmicutes	Clostridia	Clostridiales	Ruminococcaceae UCG-014	uncultured rumen bacterium	0	0	0		Bacteria	Latescibacteria	N/A	N/A	N/A	N/A		0	14	0
														Bacteria	Firmicutes	Clostridia	Clostridiales	Ruminococcaceae UCG-014	uncultured rumen bacterium 5C0d-12	0	0	0		Bacteria	Nitrospirae	Nitrospira	Nitrospirales	Nitrospiraceae	Nitrospira		9	13	18
														Bacteria	Firmicutes	Clostridia	Clostridiales	Ruminococcaceae UCG-014	unidentified	0	0	0		Bacteria	Omnitrophicaeota	Omnitrophia	Omnitrophales	Omnitrophaceae	Candidatus Omnitrophus		0	0	0
														Bacteria	Firmicutes	Clostridia	Clostridiales	Ruminococcaceae UCG-014	unidentified rumen bacterium 12-124	0	0	0		Bacteria	Omnitrophicaeota	groundwater metagenome	groundwater metagenome	groundwater metagenome	groundwater metagenome		0	2	0
														Bacteria	Firmicutes	Clostridia	Clostridiales	Ruminococcaceae UCG-014	unidentified rumen bacterium JW32	12	0	0		Bacteria	Omnitrophicaeota	uncultured bacterium	uncultured bacterium	uncultured bacterium	uncultured bacterium		0	0	0
														Bacteria	Firmicutes	Clostridia	Clostridiales	Ruminococcaceae UCG-014	N/A	473	209	300		Bacteria	Omnitrophicaeota	uncultured organism	uncultured organism	uncultured organism	uncultured organism		0	0	0
														Bacteria	Firmicutes	Clostridia	Clostridiales	Ruminococcus 1	Ruminococcus flavefaciens	19	0	0		Bacteria	Patescibacteria	ABY1	Candidatus Kerfeldbacteria	uncultured bacterium	uncultured bacterium		0	0	0
														Bacteria	Firmicutes	Clostridia	Clostridiales	Ruminococcus 1	Ruminococcus sp. HUN007	0	0	0		Bacteria	Patescibacteria	ABY1	Candidatus Kuenenbacteria	uncultured bacterium	uncultured bacterium		0	0	0
														Bacteria	Firmicutes	Clostridia	Clostridiales	Ruminococcus 1	gut metagenome	52	0	0		Bacteria	Patescibacteria	ABY1	Candidatus Magasanikbacteria	uncultured bacterium	uncultured bacterium		0	0	0
														Bacteria	Firmicutes	Clostridia	Clostridiales	Ruminococcus 1	metagenome	29	32	24		Bacteria	Patescibacteria	Berkelbacteria	Candidatus Berkelbacteria bacterium CG2_30_43_20	Candidatus Berkelbacteria bacterium CG2_30_43_20	Candidatus Berkelbacteria bacterium CG2_30_43_20		0	0	0
														Bacteria	Firmicutes	Clostridia	Clostridiales	Ruminococcus 1	uncultured Ruminococcus sp.	0	6	0		Bacteria	Patescibacteria	Berkelbacteria	metagenome	metagenome	metagenome		0	0	0
														Bacteria	Firmicutes	Clostridia	Clostridiales	Ruminococcus 1	uncultured bacterium	6	0	19		Bacteria	Patescibacteria	Berkelbacteria	uncultured bacterium	uncultured bacterium	uncultured bacterium		0	0	2
														Bacteria	Firmicutes	Clostridia	Clostridiales	Ruminococcus 1	uncultured bacterium adhufec58	0	0	0		Bacteria	Patescibacteria	Berkelbacteria	uncultured soil bacterium	uncultured soil bacterium	uncultured soil bacterium		0	0	0
														Bacteria	Firmicutes	Clostridia	Clostridiales	Ruminococcus 1	uncultured organism	0	18	0		Bacteria	Patescibacteria	Berkelbacteria	N/A	N/A	N/A		4	0	0
														Bacteria	Firmicutes	Clostridia	Clostridiales	Ruminococcus 1	uncultured rumen bacterium	0	0	0		Bacteria	Patescibacteria	Gracilibacteria	Absconditabacteriales (SR1)	metagenome	metagenome		0	0	0
														Bacteria	Firmicutes	Clostridia	Clostridiales	Ruminococcus 1	N/A	343	78	10		Bacteria	Patescibacteria	Gracilibacteria	Absconditabacteriales (SR1)	uncultured bacterium	uncultured bacterium		0	0	0
														Bacteria	Firmicutes	Clostridia	Clostridiales	Ruminococcus 2	uncultured Clostridiaceae bacterium	0	0	0		Bacteria	Patescibacteria	Gracilibacteria	Absconditabacteriales (SR1)	N/A	N/A		0	0	0
														Bacteria	Firmicutes	Clostridia	Clostridiales	Ruminococcus 2	uncultured Ruminococcaceae bacterium	18	56	99		Bacteria	Patescibacteria	Gracilibacteria	Candidatus Peregrinibacteria	metagenome	metagenome		0	0	0
														Bacteria	Firmicutes	Clostridia	Clostridiales	Ruminococcus 2	uncultured bacterium	0	95	172		Bacteria	Patescibacteria	Gracilibacteria	Candidatus Peregrinibacteria	uncultured bacterium	uncultured bacterium		0	0	0
														Bacteria	Firmicutes	Clostridia	Clostridiales	Ruminococcus 2	N/A	0	0	0		Bacteria	Patescibacteria	Gracilibacteria	Candidatus Peregrinibacteria	N/A	N/A		0	0	0
														Bacteria	Firmicutes	Clostridia	Clostridiales	Sporobacter	uncultured bacterium	0	0	0		Bacteria	Patescibacteria	Gracilibacteria	Candidatus Peribacteria	metagenome	metagenome		0	0	0
														Bacteria	Firmicutes	Clostridia	Clostridiales	Subdoligranulum	uncultured Faecalibacterium sp.	15	31	175		Bacteria	Patescibacteria	Gracilibacteria	uncultured bacterium	uncultured bacterium	uncultured bacterium		0	0	0
														Bacteria	Firmicutes	Clostridia	Clostridiales	Subdoligranulum	uncultured bacterium	0	0	0		Bacteria	Patescibacteria	Gracilibacteria	N/A	N/A	N/A		0	0	0
														Bacteria	Firmicutes	Clostridia	Clostridiales	Subdoligranulum	N/A	126	234	471		Bacteria	Patescibacteria	Kazania	uncultured bacterium	uncultured bacterium	uncultured bacterium		0	0	0
														Bacteria	Firmicutes	Clostridia	Clostridiales	UBA1819	uncultured bacterium	0	0	0		Bacteria	Patescibacteria	Microgenomatia	Candidatus Amesbacteria	Microgenomates bacterium SCGC AAA011-B20	Microgenomates bacterium SCGC AAA011-B20		0	0	0
														Bacteria	Firmicutes	Clostridia	Clostridiales	UBA1819	uncultured organism	0	0	0		Bacteria	Patescibacteria	Microgenomatia	Candidatus Amesbacteria	N/A	N/A		0	0	0
														Bacteria	Firmicutes	Clostridia	Clostridiales	UBA1819	N/A	0	0	0		Bacteria	Patescibacteria	Microgenomatia	Candidatus Woesebacteria	uncultured Microgenomates group bacterium	uncultured Microgenomates group bacterium		0	0	0
														Bacteria	Firmicutes	Clostridia	Clostridiales	[Eubacterium] coprostanoligenes group	Clostridiales bacterium 42_27	0	0	0		Bacteria	Patescibacteria	Microgenomatia	Candidatus Woesebacteria	uncultured bacterium	uncultured bacterium		0	0	0
														Bacteria	Firmicutes	Clostridia	Clostridiales	[Eubacterium] coprostanoligenes group	gut metagenome	19	13	8		Bacteria	Patescibacteria	Microgenomatia	Candidatus Woesebacteria	N/A	N/A		0	0	0
														Bacteria	Firmicutes	Clostridia	Clostridiales	[Eubacterium] coprostanoligenes group	uncultured Clostridia bacterium	0	0	0		Bacteria	Patescibacteria	Microgenomatia	Candidatus Woykebacteria	uncultured bacterium	uncultured bacterium		0	0	0
														Bacteria	Firmicutes	Clostridia	Clostridiales	[Eubacterium] coprostanoligenes group	uncultured Clostridiales bacterium	0	0	0		Bacteria	Patescibacteria	Microgenomatia	uncultured soil bacterium	uncultured soil bacterium	uncultured soil bacterium		0	0	0
														Bacteria	Firmicutes	Clostridia	Clostridiales	[Eubacterium] coprostanoligenes group	uncultured Clostridium sp.	36	0	64		Bacteria	Patescibacteria	Parcubacteria	Candidatus Adlerbacteria	metagenome	metagenome		0	0	0
														Bacteria	Firmicutes	Clostridia	Clostridiales	[Eubacterium] coprostanoligenes group	uncultured bacterium	102	49	144		Bacteria	Patescibacteria	Parcubacteria	Candidatus Azambacteria	uncultured bacterium	uncultured bacterium		0	2	0
														Bacteria	Firmicutes	Clostridia	Clostridiales	[Eubacterium] coprostanoligenes group	uncultured organism	86	44	294		Bacteria	Patescibacteria	Parcubacteria	Candidatus Campbellbacteria	uncultured soil bacterium	uncultured soil bacterium		0	0	0
														Bacteria	Firmicutes	Clostridia	Clostridiales	[Eubacterium] coprostanoligenes group	uncultured rumen bacterium	0	0	9		Bacteria	Patescibacteria	Parcubacteria	Candidatus Moranbacteria	N/A	N/A		0	0	0
														Bacteria	Firmicutes	Clostridia	Clostridiales	[Eubacterium] coprostanoligenes group	unidentified	0	0	0		Bacteria	Patescibacteria	Parcubacteria	Candidatus Nomurabacteria	uncultured bacterium	uncultured bacterium		0	0	0
														Bacteria	Firmicutes	Clostridia	Clostridiales	[Eubacterium] coprostanoligenes group	N/A	44	48	113		Bacteria	Patescibacteria	Parcubacteria	Candidatus Zambryskibacteria	Parcubacteria group bacterium GW2011_GWA2_40_14	Parcubacteria group bacterium GW2011_GWA2_40_14		2	0	0
														Bacteria	Firmicutes	Clostridia	Clostridiales	uncultured bacterium	uncultured bacterium	0	0	0		Bacteria	Patescibacteria	Parcubacteria	Candidatus Zambryskibacteria	metagenome	metagenome		0	0	0
														Bacteria	Firmicutes	Clostridia	Clostridiales	uncultured	Clostridium phoceensis	0	0	23		Bacteria	Patescibacteria	Parcubacteria	Candidatus Zambryskibacteria	N/A	N/A		0	0	0
														Bacteria	Firmicutes	Clostridia	Clostridiales	uncultured	Pseudoflavonifractor phocaeensis	0	0	0		Bacteria	Patescibacteria	Parcubacteria	uncultured Parcubacteria group bacterium	uncultured Parcubacteria group bacterium	uncultured Parcubacteria group bacterium		0	0	0
														Bacteria	Firmicutes	Clostridia	Clostridiales	uncultured	Pseudoflavonifractor sp. Marseille-P3106	0	0	0		Bacteria	Patescibacteria	Parcubacteria	uncultured bacterium	uncultured bacterium	uncultured bacterium		0	0	0
														Bacteria	Firmicutes	Clostridia	Clostridiales	uncultured	Ruminococcaceae bacterium Marseille-P3738	0	0	6		Bacteria	Patescibacteria	Parcubacteria	N/A	N/A	N/A		0	0	0
														Bacteria	Firmicutes	Clostridia	Clostridiales	uncultured	Ruminococcus sp. YE281	0	0	0		Bacteria	Patescibacteria	Saccharimonadia	Saccharimonadales	Saccharimonadaceae	Candidatus Saccharibacteria bacterium RAAC3_TM7_1		0	0	0
														Bacteria	Firmicutes	Clostridia	Clostridiales	uncultured	gut metagenome	112	140	297		Bacteria	Patescibacteria	Saccharimonadia	Saccharimonadales	Saccharimonadaceae	candidate division TM7 genomosp. GTL1		16	0	0
														Bacteria	Firmicutes	Clostridia	Clostridiales	uncultured	metagenome	0	0	0		Bacteria	Patescibacteria	Saccharimonadia	Saccharimonadales	Saccharimonadaceae	uncultured bacterium		42	22	16
														Bacteria	Firmicutes	Clostridia	Clostridiales	uncultured	uncultured Clostridium sp.	0	0	0		Bacteria	Patescibacteria	Saccharimonadia	Saccharimonadales	Saccharimonadaceae	N/A		0	0	0
														Bacteria	Firmicutes	Clostridia	Clostridiales	uncultured	uncultured Firmicutes bacterium	0	0	0		Bacteria	Patescibacteria	Saccharimonadia	Saccharimonadales	Saccharum hybrid cultivar	Saccharum hybrid cultivar		0	0	0
														Bacteria	Firmicutes	Clostridia	Clostridiales	uncultured	uncultured bacterium	0	0	0		Bacteria	Patescibacteria	Saccharimonadia	Saccharimonadales	bacterium LWQ8	bacterium LWQ8		0	11	0
														Bacteria	Firmicutes	Clostridia	Clostridiales	uncultured	uncultured rumen bacterium	0	0	0		Bacteria	Patescibacteria	Saccharimonadia	Saccharimonadales	candidate division TM7 bacterium JGI 0001002-L20	candidate division TM7 bacterium JGI 0001002-L20		0	0	0
														Bacteria	Firmicutes	Clostridia	Clostridiales	uncultured	uncultured rumen bacterium 4C0d-17	0	0	0		Bacteria	Patescibacteria	Saccharimonadia	Saccharimonadales	candidate division TM7 bacterium LY2	candidate division TM7 bacterium LY2		0	0	0
														Bacteria	Firmicutes	Clostridia	Clostridiales	uncultured	unidentified	0	0	0		Bacteria	Patescibacteria	Saccharimonadia	Saccharimonadales	metagenome	metagenome		0	0	0
														Bacteria	Firmicutes	Clostridia	Clostridiales	uncultured	N/A	7	14	42		Bacteria	Patescibacteria	Saccharimonadia	Saccharimonadales	metal-contaminated soil clone K20-12	metal-contaminated soil clone K20-12		0	0	0
														Bacteria	Firmicutes	Clostridia	Clostridiales	N/A	N/A	161	159	279		Bacteria	Patescibacteria	Saccharimonadia	Saccharimonadales	metal-contaminated soil clone K20-27	metal-contaminated soil clone K20-27		0	0	0
														Bacteria	Firmicutes	Clostridia	Clostridiales	N/A	N/A	0	0	0		Bacteria	Patescibacteria	Saccharimonadia	Saccharimonadales	soil bacterium WF55	soil bacterium WF55		0	0	0
														Bacteria	Firmicutes	Clostridia	Clostridiales	N/A	N/A	3	7	14		Bacteria	Patescibacteria	Saccharimonadia	Saccharimonadales	uncultured Candidatus Saccharibacteria bacterium	uncultured Candidatus Saccharibacteria bacterium		0	6	0
														Bacteria	Firmicutes	Erysipelotrichia	Erysipelotrichales	Asteroleplasma	gut metagenome	0	0	0		Bacteria	Patescibacteria	Saccharimonadia	Saccharimonadales	uncultured Sphingobium sp.	uncultured Sphingobium sp.		0	0	0
														Bacteria	Firmicutes	Erysipelotrichia	Erysipelotrichales	Asteroleplasma	metagenome	0	0	0		Bacteria	Patescibacteria	Saccharimonadia	Saccharimonadales	uncultured bacterium SBR1071	uncultured bacterium SBR1071		0	0	0
														Bacteria	Firmicutes	Erysipelotrichia	Erysipelotrichales	Asteroleplasma	uncultured bacterium	99	205	69		Bacteria	Patescibacteria	Saccharimonadia	Saccharimonadales	uncultured bacterium SBR2013	uncultured bacterium SBR2013		0	0	0
														Bacteria	Firmicutes	Erysipelotrichia	Erysipelotrichales	Asteroleplasma	N/A	19	19	17		Bacteria	Patescibacteria	Saccharimonadia	Saccharimonadales	uncultured bacterium SBR2113	uncultured bacterium SBR2113		0	0	0
														Bacteria	Firmicutes	Erysipelotrichia	Erysipelotrichales	Candidatus Stoquefichus	uncultured bacterium	0	0	0		Bacteria	Patescibacteria	Saccharimonadia	Saccharimonadales	uncultured bacterium	uncultured bacterium		0	103	5
														Bacteria	Firmicutes	Erysipelotrichia	Erysipelotrichales	Candidatus Stoquefichus	N/A	0	0	0		Bacteria	Patescibacteria	Saccharimonadia	Saccharimonadales	uncultured candidate division WS5 bacterium	uncultured candidate division WS5 bacterium		0	0	0
														Bacteria	Firmicutes	Erysipelotrichia	Erysipelotrichales	Catenibacterium	uncultured bacterium	10	16	10		Bacteria	Patescibacteria	Saccharimonadia	Saccharimonadales	uncultured gamma proteobacterium	uncultured gamma proteobacterium		0	0	0
														Bacteria	Firmicutes	Erysipelotrichia	Erysipelotrichales	Catenibacterium	N/A	0	0	0		Bacteria	Patescibacteria	Saccharimonadia	Saccharimonadales	uncultured soil bacterium	uncultured soil bacterium		14	18	12
														Bacteria	Firmicutes	Erysipelotrichia	Erysipelotrichales	Catenisphaera	uncultured bacterium	0	0	0		Bacteria	Patescibacteria	Saccharimonadia	Saccharimonadales	wastewater metagenome	wastewater metagenome		0	0	0
														Bacteria	Firmicutes	Erysipelotrichia	Erysipelotrichales	Catenisphaera	uncultured rumen bacterium	0	0	0		Bacteria	Patescibacteria	Saccharimonadia	Saccharimonadales	N/A	N/A		309	44	11
														Bacteria	Firmicutes	Erysipelotrichia	Erysipelotrichales	Dielma	uncultured bacterium	0	0	0		Bacteria	Patescibacteria	WS6 (Dojkabacteria)	uncultured bacterium	uncultured bacterium	uncultured bacterium		0	0	0
														Bacteria	Firmicutes	Erysipelotrichia	Erysipelotrichales	Erysipelatoclostridium	N/A	0	0	0		Bacteria	Patescibacteria	WS6 (Dojkabacteria)	N/A	N/A	N/A		0	0	0
														Bacteria	Firmicutes	Erysipelotrichia	Erysipelotrichales	Erysipelotrichaceae UCG-002	uncultured bacterium	3	0	8		Bacteria	Patescibacteria	WWE3	candidate division WWE3 bacterium RIFCSPLOWO2_12_FULL_36_10	candidate division WWE3 bacterium RIFCSPLOWO2_12_FULL_36_10	candidate division WWE3 bacterium RIFCSPLOWO2_12_FULL_36_10		0	0	0
														Bacteria	Firmicutes	Erysipelotrichia	Erysipelotrichales	Erysipelotrichaceae UCG-003	uncultured bacterium	0	0	5		Bacteria	Patescibacteria	uncultured	uncultured bacterium	uncultured bacterium	uncultured bacterium		0	0	0
														Bacteria	Firmicutes	Erysipelotrichia	Erysipelotrichales	Erysipelotrichaceae UCG-004	bacterium YGD2005	6	7	5		Bacteria	Patescibacteria	N/A	N/A	N/A	N/A		0	0	0
														Bacteria	Firmicutes	Erysipelotrichia	Erysipelotrichales	Erysipelotrichaceae UCG-004	gut metagenome	7	8	17		Bacteria	Planctomycetes	BD7-11	uncultured bacterium	uncultured bacterium	uncultured bacterium		4	0	0
														Bacteria	Firmicutes	Erysipelotrichia	Erysipelotrichales	Erysipelotrichaceae UCG-004	uncultured bacterium	215	163	154		Bacteria	Planctomycetes	OM190	uncultured Planctomycetales bacterium	uncultured Planctomycetales bacterium	uncultured Planctomycetales bacterium		0	0	0
														Bacteria	Firmicutes	Erysipelotrichia	Erysipelotrichales	Erysipelotrichaceae UCG-004	uncultured organism	0	4	0		Bacteria	Planctomycetes	OM190	uncultured bacterium	uncultured bacterium	uncultured bacterium		4	2	6
														Bacteria	Firmicutes	Erysipelotrichia	Erysipelotrichales	Erysipelotrichaceae UCG-004	uncultured rumen bacterium	0	0	0		Bacteria	Planctomycetes	OM190	uncultured soil bacterium	uncultured soil bacterium	uncultured soil bacterium		0	0	0
														Bacteria	Firmicutes	Erysipelotrichia	Erysipelotrichales	Erysipelotrichaceae UCG-004	unidentified rumen bacterium RFN74	72	95	69		Bacteria	Planctomycetes	OM190	N/A	N/A	N/A		0	0	0
														Bacteria	Firmicutes	Erysipelotrichia	Erysipelotrichales	Erysipelotrichaceae UCG-004	N/A	156	68	130		Bacteria	Planctomycetes	Phycisphaerae	Phycisphaerales	Phycisphaeraceae	SM1A02		0	0	0
														Bacteria	Firmicutes	Erysipelotrichia	Erysipelotrichales	Erysipelotrichaceae UCG-006	uncultured bacterium	0	0	21		Bacteria	Planctomycetes	Phycisphaerae	Phycisphaerales	Phycisphaeraceae	uncultured		0	0	2
														Bacteria	Firmicutes	Erysipelotrichia	Erysipelotrichales	Erysipelotrichaceae UCG-009	uncultured rumen bacterium	0	0	0		Bacteria	Planctomycetes	Phycisphaerae	Pla1 lineage	uncultured bacterium	uncultured bacterium		0	0	0
														Bacteria	Firmicutes	Erysipelotrichia	Erysipelotrichales	Faecalicoccus	N/A	0	0	0		Bacteria	Planctomycetes	Phycisphaerae	Tepidisphaerales	CPla-3 termite group	metagenome		9	0	0
														Bacteria	Firmicutes	Erysipelotrichia	Erysipelotrichales	Holdemanella	uncultured bacterium	11	19	45		Bacteria	Planctomycetes	Phycisphaerae	Tepidisphaerales	CPla-3 termite group	uncultured planctomycete		0	0	0
														Bacteria	Firmicutes	Erysipelotrichia	Erysipelotrichales	Holdemanella	N/A	0	0	0		Bacteria	Planctomycetes	Phycisphaerae	Tepidisphaerales	CPla-3 termite group	N/A		0	0	0
														Bacteria	Firmicutes	Erysipelotrichia	Erysipelotrichales	Holdemania	N/A	0	0	0		Bacteria	Planctomycetes	Phycisphaerae	Tepidisphaerales	Tepidisphaeraceae	Tepidisphaera		0	0	0
														Bacteria	Firmicutes	Erysipelotrichia	Erysipelotrichales	Ileibacterium	N/A	0	0	0		Bacteria	Planctomycetes	Phycisphaerae	Tepidisphaerales	Tepidisphaeraceae	uncultured bacterium		0	0	0
														Bacteria	Firmicutes	Erysipelotrichia	Erysipelotrichales	Sharpea	uncultured bacterium	4	0	0		Bacteria	Planctomycetes	Phycisphaerae	Tepidisphaerales	WD2101 soil group	uncultured Planctomycetales bacterium		0	0	0
														Bacteria	Firmicutes	Erysipelotrichia	Erysipelotrichales	Solobacterium	uncultured Bulleidia sp.	11	30	44		Bacteria	Planctomycetes	Phycisphaerae	Tepidisphaerales	WD2101 soil group	uncultured Planctomycetia bacterium		0	0	0
														Bacteria	Firmicutes	Erysipelotrichia	Erysipelotrichales	Solobacterium	uncultured bacterium	0	0	28		Bacteria	Planctomycetes	Phycisphaerae	Tepidisphaerales	WD2101 soil group	uncultured bacterium		72	35	41
														Bacteria	Firmicutes	Erysipelotrichia	Erysipelotrichales	Solobacterium	N/A	0	0	0		Bacteria	Planctomycetes	Phycisphaerae	Tepidisphaerales	WD2101 soil group	uncultured planctomycete		0	0	0
														Bacteria	Firmicutes	Erysipelotrichia	Erysipelotrichales	Turicibacter	uncultured bacterium	0	0	0		Bacteria	Planctomycetes	Phycisphaerae	Tepidisphaerales	WD2101 soil group	uncultured soil bacterium		10	10	34
														Bacteria	Firmicutes	Erysipelotrichia	Erysipelotrichales	Turicibacter	N/A	10	14	14		Bacteria	Planctomycetes	Phycisphaerae	Tepidisphaerales	WD2101 soil group	N/A		10	25	0
														Bacteria	Firmicutes	Erysipelotrichia	Erysipelotrichales	[Anaerorhabdus] furcosa group	uncultured Erysipelotrichaceae bacterium	0	0	0		Bacteria	Planctomycetes	Pla3 lineage	uncultured soil bacterium PBS-II-37	uncultured soil bacterium PBS-II-37	uncultured soil bacterium PBS-II-37		0	0	0
														Bacteria	Firmicutes	Erysipelotrichia	Erysipelotrichales	[Anaerorhabdus] furcosa group	uncultured bacterium	42	27	47		Bacteria	Planctomycetes	Pla4 lineage	metagenome	metagenome	metagenome		0	0	0
														Bacteria	Firmicutes	Erysipelotrichia	Erysipelotrichales	[Clostridium] innocuum group	N/A	0	0	0		Bacteria	Planctomycetes	Pla4 lineage	uncultured bacterium	uncultured bacterium	uncultured bacterium		0	0	0
														Bacteria	Firmicutes	Erysipelotrichia	Erysipelotrichales	uncultured bacterium	uncultured bacterium	0	0	0		Bacteria	Planctomycetes	Planctomycetacia	Gemmatales	Gemmataceae	Fimbriiglobus		0	0	0
														Bacteria	Firmicutes	Erysipelotrichia	Erysipelotrichales	uncultured	Erysipelotrichaceae bacterium canine oral taxon 255	0	0	0		Bacteria	Planctomycetes	Planctomycetacia	Gemmatales	Gemmataceae	Gemmata		14	13	36
														Bacteria	Firmicutes	Erysipelotrichia	Erysipelotrichales	uncultured	Erysipelotrichaceae bacterium canine oral taxon 317	0	0	0		Bacteria	Planctomycetes	Planctomycetacia	Gemmatales	Gemmataceae	Zavarzinella		0	0	0
														Bacteria	Firmicutes	Erysipelotrichia	Erysipelotrichales	uncultured	uncultured Erysipelotrichaceae bacterium	2	4	0		Bacteria	Planctomycetes	Planctomycetacia	Gemmatales	Gemmataceae	uncultured		0	30	30
														Bacteria	Firmicutes	Erysipelotrichia	Erysipelotrichales	uncultured	uncultured Solobacterium sp.	0	0	0		Bacteria	Planctomycetes	Planctomycetacia	Gemmatales	Gemmataceae	N/A		11	0	0
														Bacteria	Firmicutes	Erysipelotrichia	Erysipelotrichales	uncultured	uncultured bacterium	83	52	85		Bacteria	Planctomycetes	Planctomycetacia	Isosphaerales	Isosphaeraceae	Aquisphaera		0	21	0
														Bacteria	Firmicutes	Erysipelotrichia	Erysipelotrichales	uncultured	N/A	0	0	4		Bacteria	Planctomycetes	Planctomycetacia	Isosphaerales	Isosphaeraceae	Paludisphaera		0	0	0
														Bacteria	Firmicutes	Erysipelotrichia	Erysipelotrichales	N/A	N/A	0	0	0		Bacteria	Planctomycetes	Planctomycetacia	Isosphaerales	Isosphaeraceae	Singulisphaera		42	0	26
														Bacteria	Firmicutes	Negativicutes	Selenomonadales	Acidaminococcus	uncultured bacterium	0	9	27		Bacteria	Planctomycetes	Planctomycetacia	Isosphaerales	Isosphaeraceae	uncultured		19	31	41
														Bacteria	Firmicutes	Negativicutes	Selenomonadales	Acidaminococcus	N/A	0	0	0		Bacteria	Planctomycetes	Planctomycetacia	Isosphaerales	Isosphaeraceae	N/A		5	19	0
														Bacteria	Firmicutes	Negativicutes	Selenomonadales	Phascolarctobacterium	Phascolarctobacterium succinatutens	0	0	0		Bacteria	Planctomycetes	Planctomycetacia	Pirellulales	Pirellulaceae	Pir4 lineage		0	17	17
														Bacteria	Firmicutes	Negativicutes	Selenomonadales	Phascolarctobacterium	Ruminococcus sp. N15.MGS-57	0	0	0		Bacteria	Planctomycetes	Planctomycetacia	Pirellulales	Pirellulaceae	Pirellula		14	26	26
														Bacteria	Firmicutes	Negativicutes	Selenomonadales	Phascolarctobacterium	uncultured Veillonellaceae bacterium	127	56	487		Bacteria	Planctomycetes	Planctomycetacia	Pirellulales	Pirellulaceae	Rhodopirellula		0	0	0
														Bacteria	Firmicutes	Negativicutes	Selenomonadales	Phascolarctobacterium	uncultured bacterium	0	0	0		Bacteria	Planctomycetes	Planctomycetacia	Pirellulales	Pirellulaceae	uncultured		6	18	27
														Bacteria	Firmicutes	Negativicutes	Selenomonadales	Phascolarctobacterium	wallaby gut metagenome	0	0	0		Bacteria	Planctomycetes	Planctomycetacia	Pirellulales	Pirellulaceae	N/A		0	0	0
														Bacteria	Firmicutes	Negativicutes	Selenomonadales	Phascolarctobacterium	N/A	364	362	1038		Bacteria	Planctomycetes	Planctomycetacia	Planctomycetales	Gimesiaceae	uncultured		0	0	0
														Bacteria	Firmicutes	Negativicutes	Selenomonadales	Succiniclasticum	uncultured bacterium	0	0	0		Bacteria	Planctomycetes	Planctomycetacia	Planctomycetales	Rubinisphaeraceae	Planctomicrobium		0	0	0
														Bacteria	Firmicutes	Negativicutes	Selenomonadales	Succiniclasticum	N/A	0	0	0		Bacteria	Planctomycetes	Planctomycetacia	Planctomycetales	Rubinisphaeraceae	Rubinisphaera		0	0	0
														Bacteria	Firmicutes	Negativicutes	Selenomonadales	N/A	N/A	0	0	0		Bacteria	Planctomycetes	Planctomycetacia	Planctomycetales	Rubinisphaeraceae	SH-PL14		8	0	34
														Bacteria	Firmicutes	Negativicutes	Selenomonadales	Allisonella	metagenome	0	0	0		Bacteria	Planctomycetes	Planctomycetacia	Planctomycetales	Rubinisphaeraceae	uncultured		0	0	0
														Bacteria	Firmicutes	Negativicutes	Selenomonadales	Allisonella	uncultured bacterium	7	22	18		Bacteria	Planctomycetes	Planctomycetacia	Planctomycetales	Schlesneriaceae	Schlesneria		0	0	0
														Bacteria	Firmicutes	Negativicutes	Selenomonadales	Anaerovibrio	Anaerovibrio sp. 765	0	0	0		Bacteria	Planctomycetes	Planctomycetacia	Planctomycetales	uncultured	metagenome		15	0	10
														Bacteria	Firmicutes	Negativicutes	Selenomonadales	Anaerovibrio	uncultured Anaerovibrio sp.	0	0	0		Bacteria	Planctomycetes	Planctomycetacia	Planctomycetales	uncultured	uncultured Planctomyces sp.		0	13	0
														Bacteria	Firmicutes	Negativicutes	Selenomonadales	Anaerovibrio	uncultured bacterium	597	338	896		Bacteria	Planctomycetes	Planctomycetacia	Planctomycetales	uncultured	uncultured bacterium		0	5	0
														Bacteria	Firmicutes	Negativicutes	Selenomonadales	Anaerovibrio	uncultured rumen bacterium	0	0	0		Bacteria	Planctomycetes	Planctomycetacia	Planctomycetales	uncultured	uncultured planctomycete		0	0	5
														Bacteria	Firmicutes	Negativicutes	Selenomonadales	Anaerovibrio	N/A	0	0	0		Bacteria	Planctomycetes	Planctomycetacia	Planctomycetales	uncultured	N/A		7	0	15
														Bacteria	Firmicutes	Negativicutes	Selenomonadales	Dialister	gut metagenome	0	0	0		Bacteria	Planctomycetes	Planctomycetacia	uncultured	uncultured bacterium	uncultured bacterium		0	0	4
														Bacteria	Firmicutes	Negativicutes	Selenomonadales	Dialister	uncultured bacterium	0	0	37		Bacteria	Planctomycetes	Planctomycetacia	uncultured	uncultured planctomycete	uncultured planctomycete		0	0	0
														Bacteria	Firmicutes	Negativicutes	Selenomonadales	Dialister	N/A	58	771	661		Bacteria	Planctomycetes	vadinHA49	metagenome	metagenome	metagenome		0	0	0
														Bacteria	Firmicutes	Negativicutes	Selenomonadales	Megasphaera	Megasphaera elsdenii	184	3370	397		Bacteria	Planctomycetes	vadinHA49	uncultured bacterium	uncultured bacterium	uncultured bacterium		0	0	0
														Bacteria	Firmicutes	Negativicutes	Selenomonadales	Megasphaera	Megasphaera sp. MH	0	6	0		Bacteria	Planctomycetes	vadinHA49	N/A	N/A	N/A		0	0	0
														Bacteria	Firmicutes	Negativicutes	Selenomonadales	Megasphaera	uncultured bacterium	0	0	0		Bacteria	Planctomycetes	N/A	N/A	N/A	N/A		0	0	0
														Bacteria	Firmicutes	Negativicutes	Selenomonadales	Megasphaera	uncultured organism	0	0	0		Bacteria	Proteobacteria	Alphaproteobacteria	Acetobacterales	Acetobacteraceae	Acidicaldus		0	13	0
														Bacteria	Firmicutes	Negativicutes	Selenomonadales	Megasphaera	N/A	0	0	0		Bacteria	Proteobacteria	Alphaproteobacteria	Acetobacterales	Acetobacteraceae	Acidiphilium		0	0	0
														Bacteria	Firmicutes	Negativicutes	Selenomonadales	Mitsuokella	uncultured bacterium	0	312	258		Bacteria	Proteobacteria	Alphaproteobacteria	Acetobacterales	Acetobacteraceae	Belnapia		0	0	0
														Bacteria	Firmicutes	Negativicutes	Selenomonadales	Mitsuokella	N/A	0	0	0		Bacteria	Proteobacteria	Alphaproteobacteria	Acetobacterales	Acetobacteraceae	Craurococcus		0	0	0
														Bacteria	Firmicutes	Negativicutes	Selenomonadales	Quinella	uncultured bacterium	0	0	0		Bacteria	Proteobacteria	Alphaproteobacteria	Acetobacterales	Acetobacteraceae	Rhodopila		0	0	0
														Bacteria	Firmicutes	Negativicutes	Selenomonadales	Schwartzia	uncultured bacterium	0	0	0		Bacteria	Proteobacteria	Alphaproteobacteria	Acetobacterales	Acetobacteraceae	Roseococcus		0	0	0
														Bacteria	Firmicutes	Negativicutes	Selenomonadales	Schwartzia	N/A	0	0	0		Bacteria	Proteobacteria	Alphaproteobacteria	Acetobacterales	Acetobacteraceae	Roseomonas		0	0	0
														Bacteria	Firmicutes	Negativicutes	Selenomonadales	Selenomonas 1	uncultured bacterium	0	0	0		Bacteria	Proteobacteria	Alphaproteobacteria	Acetobacterales	Acetobacteraceae	uncultured		61	64	18
														Bacteria	Firmicutes	Negativicutes	Selenomonadales	Selenomonas 1	N/A	0	174	151		Bacteria	Proteobacteria	Alphaproteobacteria	Acetobacterales	Acetobacteraceae	N/A		0	0	0
														Bacteria	Firmicutes	Negativicutes	Selenomonadales	Selenomonas	Selenomonas sp. Ycb08	0	0	0		Bacteria	Proteobacteria	Alphaproteobacteria	Azospirillales	Azospirillaceae	Azospirillum		0	17	0
														Bacteria	Firmicutes	Negativicutes	Selenomonadales	Selenomonas	bacterium mpn-isolate group 9	0	331	53		Bacteria	Proteobacteria	Alphaproteobacteria	Azospirillales	Azospirillaceae	Skermanella		34	70	57
														Bacteria	Firmicutes	Negativicutes	Selenomonadales	Selenomonas	uncultured rumen bacterium	848	1395	982		Bacteria	Proteobacteria	Alphaproteobacteria	Azospirillales	Inquilinaceae	Inquilinus		35	0	0
														Bacteria	Firmicutes	Negativicutes	Selenomonadales	Selenomonas	N/A	0	0	0		Bacteria	Proteobacteria	Alphaproteobacteria	Azospirillales	uncultured	uncultured bacterium		0	0	8
														Bacteria	Firmicutes	Negativicutes	Selenomonadales	Veillonella	Veillonella magna	0	0	0		Bacteria	Proteobacteria	Alphaproteobacteria	Caulobacterales	Caulobacteraceae	Asticcacaulis		0	0	0
														Bacteria	Firmicutes	Negativicutes	Selenomonadales	Veillonella	Veillonella sp. R-32	0	0	0		Bacteria	Proteobacteria	Alphaproteobacteria	Caulobacterales	Caulobacteraceae	Brevundimonas		0	0	0
														Bacteria	Firmicutes	Negativicutes	Selenomonadales	Veillonella	bacterium RA2114	0	0	0		Bacteria	Proteobacteria	Alphaproteobacteria	Caulobacterales	Caulobacteraceae	Caulobacter		18	16	18
														Bacteria	Firmicutes	Negativicutes	Selenomonadales	Veillonella	N/A	0	0	0		Bacteria	Proteobacteria	Alphaproteobacteria	Caulobacterales	Caulobacteraceae	PMMR1		0	0	0
														Bacteria	Firmicutes	Negativicutes	Selenomonadales	uncultured	uncultured rumen bacterium	242	448	55		Bacteria	Proteobacteria	Alphaproteobacteria	Caulobacterales	Caulobacteraceae	Phenylobacterium		10	11	0
														Bacteria	Firmicutes	Negativicutes	Selenomonadales	uncultured	N/A	111	0	0		Bacteria	Proteobacteria	Alphaproteobacteria	Caulobacterales	Caulobacteraceae	uncultured		7	0	0
														Bacteria	Firmicutes	Negativicutes	Selenomonadales	N/A	N/A	765	384	125		Bacteria	Proteobacteria	Alphaproteobacteria	Caulobacterales	Caulobacteraceae	N/A		5	0	0
														Bacteria	Firmicutes	Negativicutes	Selenomonadales	N/A	N/A	0	0	0		Bacteria	Proteobacteria	Alphaproteobacteria	Caulobacterales	Hyphomonadaceae	Hirschia		0	0	0
														Bacteria	Firmicutes	N/A	N/A	N/A	N/A	0	0	0		Bacteria	Proteobacteria	Alphaproteobacteria	Caulobacterales	Hyphomonadaceae	SWB02		0	0	0
														Bacteria	Fusobacteria	Fusobacteriia	Fusobacteriales	Fusobacterium	Fusobacterium gastrosuis	0	0	0		Bacteria	Proteobacteria	Alphaproteobacteria	Dongiales	Dongiaceae	Dongia		30	6	15
														Bacteria	Fusobacteria	Fusobacteriia	Fusobacteriales	Fusobacterium	Fusobacterium necrogenes	0	0	0		Bacteria	Proteobacteria	Alphaproteobacteria	Elsterales	Elsteraceae	Lacibacterium		0	0	0
														Bacteria	Fusobacteria	Fusobacteriia	Fusobacteriales	Fusobacterium	Fusobacterium necrophorum subsp. necrophorum	0	0	0		Bacteria	Proteobacteria	Alphaproteobacteria	Elsterales	Elsteraceae	uncultured		0	0	0
														Bacteria	Fusobacteria	Fusobacteriia	Fusobacteriales	Fusobacterium	gut metagenome	0	0	0		Bacteria	Proteobacteria	Alphaproteobacteria	Elsterales	URHD0088	uncultured bacterium		4	0	0
														Bacteria	Fusobacteria	Fusobacteriia	Fusobacteriales	Fusobacterium	N/A	0	0	0		Bacteria	Proteobacteria	Alphaproteobacteria	Elsterales	uncultured	metagenome		0	0	0
														Bacteria	Fusobacteria	Fusobacteriia	Fusobacteriales	Leptotrichia	Leptotrichia sp. oral clone FP036	0	0	0		Bacteria	Proteobacteria	Alphaproteobacteria	Elsterales	uncultured	uncultured Acetobacteraceae bacterium		5	0	0
														Bacteria	Fusobacteria	Fusobacteriia	Fusobacteriales	Leptotrichia	uncultured Leptotrichia sp.	0	0	0		Bacteria	Proteobacteria	Alphaproteobacteria	Elsterales	uncultured	uncultured Nitrosomonadales bacterium		0	0	0
														Bacteria	Kiritimatiellaeota	Kiritimatiellae	WCHB1-41	uncultured bacterium	uncultured bacterium	528	54	98		Bacteria	Proteobacteria	Alphaproteobacteria	Elsterales	uncultured	uncultured bacterium		0	0	0
														Bacteria	Kiritimatiellaeota	Kiritimatiellae	WCHB1-41	uncultured eubacterium WCHB1-25	uncultured eubacterium WCHB1-25	0	0	0		Bacteria	Proteobacteria	Alphaproteobacteria	Elsterales	uncultured	uncultured bacterium DA111		0	0	0
														Bacteria	Kiritimatiellaeota	Kiritimatiellae	WCHB1-41	uncultured rumen bacterium	uncultured rumen bacterium	189	49	91		Bacteria	Proteobacteria	Alphaproteobacteria	Elsterales	uncultured	uncultured soil bacterium		0	0	0
														Bacteria	Kiritimatiellaeota	Kiritimatiellae	WCHB1-41	unidentified rumen bacterium RFP12	unidentified rumen bacterium RFP12	0	0	0		Bacteria	Proteobacteria	Alphaproteobacteria	Elsterales	uncultured	N/A		13	41	46
														Bacteria	Kiritimatiellaeota	Kiritimatiellae	WCHB1-41	N/A	N/A	535	113	88		Bacteria	Proteobacteria	Alphaproteobacteria	Holosporales	Holosporaceae	uncultured		4	0	0
														Bacteria	Lentisphaerae	Lentisphaeria	Victivallales	Victivallis	uncultured bacterium	12	11	15		Bacteria	Proteobacteria	Alphaproteobacteria	Micavibrionales	Micavibrionaceae	uncultured		0	0	0
														Bacteria	Lentisphaerae	Lentisphaeria	Victivallales	Victivallis	unidentified	0	0	0		Bacteria	Proteobacteria	Alphaproteobacteria	Micavibrionales	uncultured	metagenome		0	0	0
														Bacteria	Lentisphaerae	Lentisphaeria	Victivallales	uncultured bacterium	uncultured bacterium	29	13	32		Bacteria	Proteobacteria	Alphaproteobacteria	Micavibrionales	uncultured	uncultured Novosphingobium sp.		0	0	0
														Bacteria	Lentisphaerae	Lentisphaeria	Victivallales	uncultured organism	uncultured organism	0	0	0		Bacteria	Proteobacteria	Alphaproteobacteria	Micavibrionales	uncultured	uncultured bacterium		0	0	0
														Bacteria	Lentisphaerae	Lentisphaeria	Victivallales	uncultured rumen bacterium	uncultured rumen bacterium	0	0	0		Bacteria	Proteobacteria	Alphaproteobacteria	Micavibrionales	uncultured	uncultured eubacterium WD2107		0	0	0
														Bacteria	Lentisphaerae	Lentisphaeria	Victivallales	N/A	N/A	0	0	0		Bacteria	Proteobacteria	Alphaproteobacteria	Micavibrionales	uncultured	uncultured sludge bacterium S43		0	0	0
														Bacteria	Lentisphaerae	Lentisphaeria	Victivallales	Bacteroidales bacterium 55_9	Bacteroidales bacterium 55_9	0	0	0		Bacteria	Proteobacteria	Alphaproteobacteria	Micavibrionales	uncultured	N/A		0	0	0
														Bacteria	Lentisphaerae	Lentisphaeria	Victivallales	uncultured bacterium	uncultured bacterium	29	37	164		Bacteria	Proteobacteria	Alphaproteobacteria	Micavibrionales	N/A	N/A		0	0	0
														Bacteria	Lentisphaerae	Lentisphaeria	Victivallales	uncultured rumen bacterium	uncultured rumen bacterium	9	0	0		Bacteria	Proteobacteria	Alphaproteobacteria	Micropepsales	Micropepsaceae	Micropepsis		0	0	0
														Bacteria	Lentisphaerae	Lentisphaeria	Victivallales	N/A	N/A	16	0	0		Bacteria	Proteobacteria	Alphaproteobacteria	Micropepsales	Micropepsaceae	uncultured		88	12	17
														Bacteria	Patescibacteria	Saccharimonadia	Saccharimonadales	Candidatus Saccharimonas	uncultured bacterium	0	0	0		Bacteria	Proteobacteria	Alphaproteobacteria	Paracaedibacterales	Paracaedibacteraceae	Candidatus Captivus		0	0	0
														Bacteria	Patescibacteria	Saccharimonadia	Saccharimonadales	Candidatus Saccharimonas	N/A	20	18	7		Bacteria	Proteobacteria	Alphaproteobacteria	Paracaedibacterales	Paracaedibacteraceae	Candidatus Paracaedibacter		0	0	0
														Bacteria	Patescibacteria	Saccharimonadia	Saccharimonadales	TM7 phylum sp. oral clone FR058	TM7 phylum sp. oral clone FR058	0	0	0		Bacteria	Proteobacteria	Alphaproteobacteria	Paracaedibacterales	Paracaedibacteraceae	uncultured		0	0	0
														Bacteria	Patescibacteria	Saccharimonadia	Saccharimonadales	N/A	N/A	0	0	0		Bacteria	Proteobacteria	Alphaproteobacteria	Reyranellales	Reyranellaceae	Reyranella		39	15	45
														Bacteria	Planctomycetes	Planctomycetacia	Pirellulales	p-1088-a5 gut group	uncultured bacterium	17	3	34		Bacteria	Proteobacteria	Alphaproteobacteria	Reyranellales	Reyranellaceae	uncultured		0	0	0
														Bacteria	Proteobacteria	Alphaproteobacteria	Paracaedibacterales	uncultured	uncultured alpha proteobacterium	0	0	0		Bacteria	Proteobacteria	Alphaproteobacteria	Rhizobiales	A0839	metagenome		0	0	0
														Bacteria	Proteobacteria	Alphaproteobacteria	Paracaedibacterales	uncultured	N/A	0	0	0		Bacteria	Proteobacteria	Alphaproteobacteria	Rhizobiales	A0839	uncultured bacterium		0	0	0
														Bacteria	Proteobacteria	Alphaproteobacteria	Rhizobiales	Hyphomicrobium	N/A	0	0	0		Bacteria	Proteobacteria	Alphaproteobacteria	Rhizobiales	A0839	N/A		0	0	0
														Bacteria	Proteobacteria	Alphaproteobacteria	Rhizobiales	Aminobacter	uncultured bacterium	0	0	0		Bacteria	Proteobacteria	Alphaproteobacteria	Rhizobiales	Amb-16S-1323	uncultured bacterium		0	0	0
														Bacteria	Proteobacteria	Alphaproteobacteria	Rhizobiales	Ochrobactrum	N/A	4	0	0		Bacteria	Proteobacteria	Alphaproteobacteria	Rhizobiales	Beijerinckiaceae	1174-901-12		0	6	0
														Bacteria	Proteobacteria	Alphaproteobacteria	Rhodospirillales	gut metagenome	gut metagenome	4	6	5		Bacteria	Proteobacteria	Alphaproteobacteria	Rhizobiales	Beijerinckiaceae	Bosea		0	0	0
														Bacteria	Proteobacteria	Alphaproteobacteria	Rhodospirillales	uncultured bacterium	uncultured bacterium	3	2	0		Bacteria	Proteobacteria	Alphaproteobacteria	Rhizobiales	Beijerinckiaceae	Methylobacterium		0	75	0
														Bacteria	Proteobacteria	Alphaproteobacteria	Rhodospirillales	N/A	N/A	0	15	6		Bacteria	Proteobacteria	Alphaproteobacteria	Rhizobiales	Beijerinckiaceae	Methylovirgula		0	0	0
														Bacteria	Proteobacteria	Alphaproteobacteria	Rickettsiales	uncultured bacterium	uncultured bacterium	0	0	0		Bacteria	Proteobacteria	Alphaproteobacteria	Rhizobiales	Beijerinckiaceae	Microvirga		0	39	58
														Bacteria	Proteobacteria	Alphaproteobacteria	Rickettsiales	uncultured rumen bacterium	uncultured rumen bacterium	4	0	0		Bacteria	Proteobacteria	Alphaproteobacteria	Rhizobiales	Beijerinckiaceae	Psychroglaciecola		9	77	51
														Bacteria	Proteobacteria	Alphaproteobacteria	Rickettsiales	N/A	N/A	0	0	0		Bacteria	Proteobacteria	Alphaproteobacteria	Rhizobiales	Beijerinckiaceae	Roseiarcus		0	0	0
														Bacteria	Proteobacteria	Alphaproteobacteria	Rickettsiales	Candidatus Megaira	N/A	0	0	0		Bacteria	Proteobacteria	Alphaproteobacteria	Rhizobiales	Beijerinckiaceae	alphaI cluster		0	0	0
														Bacteria	Proteobacteria	Alphaproteobacteria	Rickettsiales	uncultured alpha proteobacterium	uncultured alpha proteobacterium	0	0	0		Bacteria	Proteobacteria	Alphaproteobacteria	Rhizobiales	Beijerinckiaceae	uncultured		0	0	0
														Bacteria	Proteobacteria	Alphaproteobacteria	N/A	N/A	N/A	0	0	0		Bacteria	Proteobacteria	Alphaproteobacteria	Rhizobiales	Beijerinckiaceae	N/A		0	19	4
														Bacteria	Proteobacteria	Deltaproteobacteria	Bradymonadales	uncultured rumen bacterium	uncultured rumen bacterium	31	4	51		Bacteria	Proteobacteria	Alphaproteobacteria	Rhizobiales	D05-2	alpha proteobacterium 1153-i2a		0	0	0
														Bacteria	Proteobacteria	Deltaproteobacteria	Desulfovibrionales	Bilophila	uncultured bacterium	0	0	0		Bacteria	Proteobacteria	Alphaproteobacteria	Rhizobiales	D05-2	uncultured bacterium		0	0	0
														Bacteria	Proteobacteria	Deltaproteobacteria	Desulfovibrionales	Bilophila	N/A	0	0	0		Bacteria	Proteobacteria	Alphaproteobacteria	Rhizobiales	Devosiaceae	Devosia		14	32	21
														Bacteria	Proteobacteria	Deltaproteobacteria	Desulfovibrionales	Desulfovibrio	gut metagenome	15	5	0		Bacteria	Proteobacteria	Alphaproteobacteria	Rhizobiales	Devosiaceae	Pelagibacterium		0	0	0
														Bacteria	Proteobacteria	Deltaproteobacteria	Desulfovibrionales	Desulfovibrio	uncultured bacterium	2	0	11		Bacteria	Proteobacteria	Alphaproteobacteria	Rhizobiales	Devosiaceae	uncultured		0	6	0
														Bacteria	Proteobacteria	Deltaproteobacteria	Desulfovibrionales	Desulfovibrio	N/A	0	0	0		Bacteria	Proteobacteria	Alphaproteobacteria	Rhizobiales	Devosiaceae	N/A		16	0	0
														Bacteria	Proteobacteria	Deltaproteobacteria	Desulfovibrionales	Mailhella	Mailhella massiliensis	12	9	8		Bacteria	Proteobacteria	Alphaproteobacteria	Rhizobiales	Hyphomicrobiaceae	Hyphomicrobium		0	0	0
														Bacteria	Proteobacteria	Deltaproteobacteria	Desulfovibrionales	Mailhella	N/A	0	0	0		Bacteria	Proteobacteria	Alphaproteobacteria	Rhizobiales	Hyphomicrobiaceae	Pedomicrobium		10	7	0
														Bacteria	Proteobacteria	Deltaproteobacteria	Desulfovibrionales	uncultured	uncultured Desulfovibrionaceae bacterium	0	0	0		Bacteria	Proteobacteria	Alphaproteobacteria	Rhizobiales	KF-JG30-B3	metagenome		0	0	0
														Bacteria	Proteobacteria	Deltaproteobacteria	Desulfovibrionales	uncultured	uncultured bacterium	0	0	0		Bacteria	Proteobacteria	Alphaproteobacteria	Rhizobiales	KF-JG30-B3	uncultured bacterium		0	0	5
														Bacteria	Proteobacteria	Deltaproteobacteria	Desulfovibrionales	uncultured	uncultured delta proteobacterium	0	0	0		Bacteria	Proteobacteria	Alphaproteobacteria	Rhizobiales	KF-JG30-B3	N/A		0	0	0
														Bacteria	Proteobacteria	Deltaproteobacteria	Desulfovibrionales	N/A	N/A	0	0	0		Bacteria	Proteobacteria	Alphaproteobacteria	Rhizobiales	Kaistiaceae	Kaistia		0	0	0
														Bacteria	Proteobacteria	Deltaproteobacteria	Myxococcales	Haliangium	metagenome	0	0	0		Bacteria	Proteobacteria	Alphaproteobacteria	Rhizobiales	Labraceae	Labrys		25	16	14
														Bacteria	Proteobacteria	Deltaproteobacteria	NB1-j	uncultured Desulfuromonadaceae bacterium	uncultured Desulfuromonadaceae bacterium	0	0	0		Bacteria	Proteobacteria	Alphaproteobacteria	Rhizobiales	Methyloligellaceae	uncultured		0	0	18
														Bacteria	Proteobacteria	Deltaproteobacteria	SAR324 clade(Marine group B)	uncultured bacterium	uncultured bacterium	0	0	0		Bacteria	Proteobacteria	Alphaproteobacteria	Rhizobiales	Methylopilaceae	Hansschlegelia		0	4	0
														Bacteria	Proteobacteria	Gammaproteobacteria	Aeromonadales	Aeromonas	N/A	0	0	0		Bacteria	Proteobacteria	Alphaproteobacteria	Rhizobiales	Methylopilaceae	N/A		0	0	0
														Bacteria	Proteobacteria	Gammaproteobacteria	Aeromonadales	Anaerobiospirillum	Anaerobiospirillum succiniciproducens	0	0	0		Bacteria	Proteobacteria	Alphaproteobacteria	Rhizobiales	Rhizobiaceae	Aliihoeflea		0	0	0
														Bacteria	Proteobacteria	Gammaproteobacteria	Aeromonadales	Ruminobacter	uncultured bacterium	0	0	0		Bacteria	Proteobacteria	Alphaproteobacteria	Rhizobiales	Rhizobiaceae	Allorhizobium-Neorhizobium-Pararhizobium-Rhizobium		102	746	95
														Bacteria	Proteobacteria	Gammaproteobacteria	Aeromonadales	Succinivibrio	metagenome	0	0	0		Bacteria	Proteobacteria	Alphaproteobacteria	Rhizobiales	Rhizobiaceae	Aureimonas		0	0	0
														Bacteria	Proteobacteria	Gammaproteobacteria	Aeromonadales	Succinivibrio	uncultured Succinivibrio sp.	451	555	979		Bacteria	Proteobacteria	Alphaproteobacteria	Rhizobiales	Rhizobiaceae	Ensifer		0	0	0
														Bacteria	Proteobacteria	Gammaproteobacteria	Aeromonadales	Succinivibrio	uncultured bacterium	20	0	30		Bacteria	Proteobacteria	Alphaproteobacteria	Rhizobiales	Rhizobiaceae	Mesorhizobium		121	47	22
														Bacteria	Proteobacteria	Gammaproteobacteria	Aeromonadales	Succinivibrio	N/A	69	49	511		Bacteria	Proteobacteria	Alphaproteobacteria	Rhizobiales	Rhizobiaceae	Phyllobacterium		63	0	10
														Bacteria	Proteobacteria	Gammaproteobacteria	Aeromonadales	uncultured	uncultured bacterium	0	0	0		Bacteria	Proteobacteria	Alphaproteobacteria	Rhizobiales	Rhizobiaceae	Shinella		0	0	0
														Bacteria	Proteobacteria	Gammaproteobacteria	Aeromonadales	N/A	N/A	0	6	0		Bacteria	Proteobacteria	Alphaproteobacteria	Rhizobiales	Rhizobiaceae	N/A		11	1	0
														Bacteria	Proteobacteria	Gammaproteobacteria	Alteromonadales	Shewanella	N/A	0	0	0		Bacteria	Proteobacteria	Alphaproteobacteria	Rhizobiales	Rhizobiales Incertae Sedis	Bauldia		0	0	0
														Bacteria	Proteobacteria	Gammaproteobacteria	Betaproteobacteriales	Achromobacter	N/A	0	0	0		Bacteria	Proteobacteria	Alphaproteobacteria	Rhizobiales	Rhizobiales Incertae Sedis	Nordella		31	16	36
														Bacteria	Proteobacteria	Gammaproteobacteria	Betaproteobacteriales	Comamonas	N/A	0	0	0		Bacteria	Proteobacteria	Alphaproteobacteria	Rhizobiales	Rhizobiales Incertae Sedis	Phreatobacter		0	0	0
														Bacteria	Proteobacteria	Gammaproteobacteria	Betaproteobacteriales	Delftia	N/A	0	0	0		Bacteria	Proteobacteria	Alphaproteobacteria	Rhizobiales	Rhizobiales Incertae Sedis	uncultured		0	14	0
														Bacteria	Proteobacteria	Gammaproteobacteria	Betaproteobacteriales	Oxalobacter	N/A	0	0	0		Bacteria	Proteobacteria	Alphaproteobacteria	Rhizobiales	Rhizobiales Incertae Sedis	N/A		0	0	0
														Bacteria	Proteobacteria	Gammaproteobacteria	Betaproteobacteriales	Parasutterella	gut metagenome	0	0	0		Bacteria	Proteobacteria	Alphaproteobacteria	Rhizobiales	Rhodobiaceae	Afifella		0	0	0
														Bacteria	Proteobacteria	Gammaproteobacteria	Betaproteobacteriales	Parasutterella	uncultured bacterium	0	0	0		Bacteria	Proteobacteria	Alphaproteobacteria	Rhizobiales	Rhodomicrobiaceae	Rhodomicrobium		0	0	0
														Bacteria	Proteobacteria	Gammaproteobacteria	Betaproteobacteriales	Parasutterella	uncultured rumen bacterium	0	0	0		Bacteria	Proteobacteria	Alphaproteobacteria	Rhizobiales	Stappiaceae	Agaricicola		0	0	0
														Bacteria	Proteobacteria	Gammaproteobacteria	Betaproteobacteriales	Parasutterella	N/A	17	9	0		Bacteria	Proteobacteria	Alphaproteobacteria	Rhizobiales	Xanthobacteraceae	Afipia		0	0	0
														Bacteria	Proteobacteria	Gammaproteobacteria	Betaproteobacteriales	Pelistega	N/A	0	0	0		Bacteria	Proteobacteria	Alphaproteobacteria	Rhizobiales	Xanthobacteraceae	Ancylobacter		0	0	0
														Bacteria	Proteobacteria	Gammaproteobacteria	Betaproteobacteriales	Ralstonia	N/A	0	0	0		Bacteria	Proteobacteria	Alphaproteobacteria	Rhizobiales	Xanthobacteraceae	Bradyrhizobium		215	86	115
														Bacteria	Proteobacteria	Gammaproteobacteria	Betaproteobacteriales	Sutterella	gut metagenome	0	0	0		Bacteria	Proteobacteria	Alphaproteobacteria	Rhizobiales	Xanthobacteraceae	Pseudolabrys		0	0	3
														Bacteria	Proteobacteria	Gammaproteobacteria	Betaproteobacteriales	Sutterella	metagenome	0	0	0		Bacteria	Proteobacteria	Alphaproteobacteria	Rhizobiales	Xanthobacteraceae	Rhodoplanes		0	18	21
														Bacteria	Proteobacteria	Gammaproteobacteria	Betaproteobacteriales	Sutterella	unidentified	0	0	0		Bacteria	Proteobacteria	Alphaproteobacteria	Rhizobiales	Xanthobacteraceae	Rhodopseudomonas		0	0	0
														Bacteria	Proteobacteria	Gammaproteobacteria	Betaproteobacteriales	Sutterella	N/A	37	61	81		Bacteria	Proteobacteria	Alphaproteobacteria	Rhizobiales	Xanthobacteraceae	Starkeya		0	10	0
														Bacteria	Proteobacteria	Gammaproteobacteria	Betaproteobacteriales	N/A	N/A	0	0	0		Bacteria	Proteobacteria	Alphaproteobacteria	Rhizobiales	Xanthobacteraceae	Tardiphaga		65	23	21
														Bacteria	Proteobacteria	Gammaproteobacteria	Betaproteobacteriales	Chitinivorax	uncultured bacterium	0	0	0		Bacteria	Proteobacteria	Alphaproteobacteria	Rhizobiales	Xanthobacteraceae	Variibacter		0	0	0
														Bacteria	Proteobacteria	Gammaproteobacteria	Betaproteobacteriales	N/A	N/A	0	0	0		Bacteria	Proteobacteria	Alphaproteobacteria	Rhizobiales	Xanthobacteraceae	uncultured		67	98	101
														Bacteria	Proteobacteria	Gammaproteobacteria	Betaproteobacteriales	Nitrosomonas	N/A	0	0	0		Bacteria	Proteobacteria	Alphaproteobacteria	Rhizobiales	Xanthobacteraceae	N/A		22	34	0
														Bacteria	Proteobacteria	Gammaproteobacteria	Betaproteobacteriales	N/A	N/A	27	18	0		Bacteria	Proteobacteria	Alphaproteobacteria	Rhizobiales	uncultured	metagenome		0	0	0
														Bacteria	Proteobacteria	Gammaproteobacteria	Betaproteobacteriales	uncultured bacterium	uncultured bacterium	0	0	0		Bacteria	Proteobacteria	Alphaproteobacteria	Rhizobiales	uncultured	uncultured alpha proteobacterium		0	0	0
														Bacteria	Proteobacteria	Gammaproteobacteria	Cellvibrionales	Cellvibrio	N/A	0	0	0		Bacteria	Proteobacteria	Alphaproteobacteria	Rhizobiales	uncultured	uncultured bacterium		0	0	0
														Bacteria	Proteobacteria	Gammaproteobacteria	Enterobacteriales	Escherichia-Shigella	N/A	5	0	44		Bacteria	Proteobacteria	Alphaproteobacteria	Rhizobiales	uncultured	uncultured proteobacterium		0	0	0
														Bacteria	Proteobacteria	Gammaproteobacteria	Enterobacteriales	Proteus	N/A	0	0	0		Bacteria	Proteobacteria	Alphaproteobacteria	Rhizobiales	uncultured	N/A		0	0	6
														Bacteria	Proteobacteria	Gammaproteobacteria	Enterobacteriales	Providencia	N/A	0	0	0		Bacteria	Proteobacteria	Alphaproteobacteria	Rhizobiales	N/A	N/A		0	0	0
														Bacteria	Proteobacteria	Gammaproteobacteria	Enterobacteriales	N/A	N/A	0	4	0		Bacteria	Proteobacteria	Alphaproteobacteria	Rhodobacterales	Rhodobacteraceae	Amaricoccus		0	0	0
														Bacteria	Proteobacteria	Gammaproteobacteria	Pasteurellales	Actinobacillus	Actinobacillus indolicus	0	0	0		Bacteria	Proteobacteria	Alphaproteobacteria	Rhodobacterales	Rhodobacteraceae	Rubellimicrobium		0	6	0
														Bacteria	Proteobacteria	Gammaproteobacteria	Pasteurellales	Actinobacillus	Actinobacillus porcinus	0	0	0		Bacteria	Proteobacteria	Alphaproteobacteria	Rhodobacterales	Rhodobacteraceae	uncultured		0	0	0
														Bacteria	Proteobacteria	Gammaproteobacteria	Pasteurellales	Actinobacillus	[Actinobacillus] rossii	0	0	0		Bacteria	Proteobacteria	Alphaproteobacteria	Rhodospirillales	uncultured	metagenome		0	5	0
														Bacteria	Proteobacteria	Gammaproteobacteria	Pasteurellales	Actinobacillus	[Haemophilus] parasuis	0	0	0		Bacteria	Proteobacteria	Alphaproteobacteria	Rhodospirillales	uncultured	uncultured bacterium		0	0	0
														Bacteria	Proteobacteria	Gammaproteobacteria	Pasteurellales	Actinobacillus	N/A	0	0	0		Bacteria	Proteobacteria	Alphaproteobacteria	Rhodospirillales	uncultured	uncultured proteobacterium		0	0	0
														Bacteria	Proteobacteria	Gammaproteobacteria	Pasteurellales	Mannheimia	N/A	0	0	0		Bacteria	Proteobacteria	Alphaproteobacteria	Rhodospirillales	uncultured	N/A		0	4	0
														Bacteria	Proteobacteria	Gammaproteobacteria	Pasteurellales	Pasteurella	uncultured bacterium	0	0	0		Bacteria	Proteobacteria	Alphaproteobacteria	Rickettsiales	Midichloriaceae	Candidatus Jidaibacter		0	0	0
														Bacteria	Proteobacteria	Gammaproteobacteria	Pseudomonadales	Acinetobacter	N/A	0	0	0		Bacteria	Proteobacteria	Alphaproteobacteria	Rickettsiales	Mitochondria	Acanthamoeba sp.		0	0	0
														Bacteria	Proteobacteria	Gammaproteobacteria	Pseudomonadales	Alkanindiges	N/A	0	0	0		Bacteria	Proteobacteria	Alphaproteobacteria	Rickettsiales	Mitochondria	Annulohypoxylon stygium		0	0	0
														Bacteria	Proteobacteria	Gammaproteobacteria	Pseudomonadales	Moraxella	Marinimicrobia bacterium JGI 0000113-D11	0	0	0		Bacteria	Proteobacteria	Alphaproteobacteria	Rickettsiales	Mitochondria	Aspergillago clavatoflava		0	0	0
														Bacteria	Proteobacteria	Gammaproteobacteria	Pseudomonadales	Moraxella	N/A	0	0	0		Bacteria	Proteobacteria	Alphaproteobacteria	Rickettsiales	Mitochondria	Cladophialophora bantiana		0	3	0
														Bacteria	Proteobacteria	Gammaproteobacteria	Pseudomonadales	Psychrobacter	Psychrobacter pulmonis	0	0	0		Bacteria	Proteobacteria	Alphaproteobacteria	Rickettsiales	Mitochondria	Fusarium mangiferae		0	0	0
														Bacteria	Proteobacteria	Gammaproteobacteria	Pseudomonadales	Pseudomonas	N/A	0	0	0		Bacteria	Proteobacteria	Alphaproteobacteria	Rickettsiales	Mitochondria	Leptographium lundbergii		0	0	0
														Bacteria	Proteobacteria	Gammaproteobacteria	Xanthomonadales	Stenotrophomonas	N/A	0	0	0		Bacteria	Proteobacteria	Alphaproteobacteria	Rickettsiales	Mitochondria	Malawimonas jakobiformis		0	0	0
														Bacteria	Proteobacteria	Gammaproteobacteria	Xanthomonadales	N/A	N/A	0	0	0		Bacteria	Proteobacteria	Alphaproteobacteria	Rickettsiales	Mitochondria	Pseudogymnoascus pannorum		156	10	16
														Bacteria	Proteobacteria	Gammaproteobacteria	N/A	N/A	N/A	0	0	0		Bacteria	Proteobacteria	Alphaproteobacteria	Rickettsiales	Mitochondria	Pseudogymnoascus sp. VKM F-3775		0	0	0
														Bacteria	Proteobacteria	N/A	N/A	N/A	N/A	0	0	0		Bacteria	Proteobacteria	Alphaproteobacteria	Rickettsiales	Mitochondria	Pseudogymnoascus sp. VKM F-3808		0	0	0
														Bacteria	Spirochaetes	Brachyspirae	Brachyspirales	Brachyspira	N/A	0	0	0		Bacteria	Proteobacteria	Alphaproteobacteria	Rickettsiales	Mitochondria	Pyronema omphalodes		0	7	0
														Bacteria	Spirochaetes	Leptospirae	Leptospirales	Leptospira	metagenome	0	0	0		Bacteria	Proteobacteria	Alphaproteobacteria	Rickettsiales	Mitochondria	Pythium insidiosum		0	0	0
														Bacteria	Spirochaetes	Spirochaetia	Spirochaetales	Sphaerochaeta	uncultured bacterium	654	585	649		Bacteria	Proteobacteria	Alphaproteobacteria	Rickettsiales	Mitochondria	Pythium ultimum		0	0	0
														Bacteria	Spirochaetes	Spirochaetia	Spirochaetales	Sphaerochaeta	uncultured prokaryote	68	32	119		Bacteria	Proteobacteria	Alphaproteobacteria	Rickettsiales	Mitochondria	Rhynchosporium agropyri		0	2	0
														Bacteria	Spirochaetes	Spirochaetia	Spirochaetales	Sphaerochaeta	uncultured spirochete	0	0	0		Bacteria	Proteobacteria	Alphaproteobacteria	Rickettsiales	Mitochondria	Rhynchosporium orthosporum		0	0	0
														Bacteria	Spirochaetes	Spirochaetia	Spirochaetales	Sphaerochaeta	N/A	0	0	0		Bacteria	Proteobacteria	Alphaproteobacteria	Rickettsiales	Mitochondria	Sarocladium implicatum		0	0	0
														Bacteria	Spirochaetes	Spirochaetia	Spirochaetales	Spirochaeta 2	N/A	0	0	0		Bacteria	Proteobacteria	Alphaproteobacteria	Rickettsiales	Mitochondria	Sclerotinia borealis		0	0	0
														Bacteria	Spirochaetes	Spirochaetia	Spirochaetales	Treponema 2	Treponema berlinense	193	98	30		Bacteria	Proteobacteria	Alphaproteobacteria	Rickettsiales	Mitochondria	Spongospora subterranea		0	0	0
														Bacteria	Spirochaetes	Spirochaetia	Spirochaetales	Treponema 2	Treponema bryantii	33	8	0		Bacteria	Proteobacteria	Alphaproteobacteria	Rickettsiales	Mitochondria	Talaromyces purpureogenus		3	6	0
														Bacteria	Spirochaetes	Spirochaetia	Spirochaetales	Treponema 2	Treponema parvum	0	0	0		Bacteria	Proteobacteria	Alphaproteobacteria	Rickettsiales	Mitochondria	Zasmidium cellare		0	4	0
														Bacteria	Spirochaetes	Spirochaetia	Spirochaetales	Treponema 2	Treponema pectinovorum	0	0	0		Bacteria	Proteobacteria	Alphaproteobacteria	Rickettsiales	Mitochondria	metagenome		0	0	0
														Bacteria	Spirochaetes	Spirochaetia	Spirochaetales	Treponema 2	Treponema porcinum	127	392	635		Bacteria	Proteobacteria	Alphaproteobacteria	Rickettsiales	Mitochondria	uncultured bacterium		0	0	0
														Bacteria	Spirochaetes	Spirochaetia	Spirochaetales	Treponema 2	Treponema sp. oral taxon 271	0	0	0		Bacteria	Proteobacteria	Alphaproteobacteria	Rickettsiales	Mitochondria	N/A		95	15	32
														Bacteria	Spirochaetes	Spirochaetia	Spirochaetales	Treponema 2	gut metagenome	15	7	35		Bacteria	Proteobacteria	Alphaproteobacteria	Rickettsiales	Rickettsiaceae	N/A		0	0	0
														Bacteria	Spirochaetes	Spirochaetia	Spirochaetales	Treponema 2	uncultured bacterium	2287	214	0		Bacteria	Proteobacteria	Alphaproteobacteria	Rickettsiales	SM2D12	metagenome		0	0	0
														Bacteria	Spirochaetes	Spirochaetia	Spirochaetales	Treponema 2	uncultured rumen bacterium	160	2	0		Bacteria	Proteobacteria	Alphaproteobacteria	Rickettsiales	SM2D12	uncultured alpha proteobacterium		0	0	0
														Bacteria	Spirochaetes	Spirochaetia	Spirochaetales	Treponema 2	N/A	336	10	36		Bacteria	Proteobacteria	Alphaproteobacteria	Rickettsiales	SM2D12	uncultured bacterium		0	0	0
														Bacteria	Spirochaetes	Spirochaetia	Spirochaetales	N/A	N/A	0	0	0		Bacteria	Proteobacteria	Alphaproteobacteria	Rickettsiales	SM2D12	unidentified marine bacterioplankton		0	0	0
														Bacteria	Synergistetes	Synergistia	Synergistales	Cloacibacillus	Synergistetes bacterium LBVCM1157	0	0	0		Bacteria	Proteobacteria	Alphaproteobacteria	Rickettsiales	SM2D12	N/A		0	0	0
														Bacteria	Synergistetes	Synergistia	Synergistales	Cloacibacillus	uncultured Synergistes sp.	0	0	0		Bacteria	Proteobacteria	Alphaproteobacteria	Rickettsiales	N/A	N/A		0	0	0
														Bacteria	Synergistetes	Synergistia	Synergistales	Cloacibacillus	N/A	0	0	0		Bacteria	Proteobacteria	Alphaproteobacteria	Sneathiellales	Sneathiellaceae	Taonella		0	0	0
														Bacteria	Synergistetes	Synergistia	Synergistales	Pyramidobacter	uncultured Pyramidobacter sp.	0	0	0		Bacteria	Proteobacteria	Alphaproteobacteria	Sphingomonadales	Sphingomonadaceae	Altererythrobacter		0	12	8
														Bacteria	Synergistetes	Synergistia	Synergistales	Pyramidobacter	uncultured bacterium	2	0	6		Bacteria	Proteobacteria	Alphaproteobacteria	Sphingomonadales	Sphingomonadaceae	Ellin6055		0	0	0
														Bacteria	Synergistetes	Synergistia	Synergistales	Synergistes	Synergistes jonesii	0	0	0		Bacteria	Proteobacteria	Alphaproteobacteria	Sphingomonadales	Sphingomonadaceae	MN 122.2a		0	0	0
														Bacteria	Synergistetes	Synergistia	Synergistales	Synergistes	uncultured organism	0	0	0		Bacteria	Proteobacteria	Alphaproteobacteria	Sphingomonadales	Sphingomonadaceae	Novosphingobium		0	0	0
														Bacteria	Tenericutes	Mollicutes	Anaeroplasmatales	Anaeroplasma	uncultured bacterium	32	11	30		Bacteria	Proteobacteria	Alphaproteobacteria	Sphingomonadales	Sphingomonadaceae	Plot4-2H12		0	0	0
														Bacteria	Tenericutes	Mollicutes	Anaeroplasmatales	Anaeroplasma	uncultured rumen bacterium	0	0	0		Bacteria	Proteobacteria	Alphaproteobacteria	Sphingomonadales	Sphingomonadaceae	Porphyrobacter		0	0	0
														Bacteria	Tenericutes	Mollicutes	Izimaplasmatales	gut metagenome	gut metagenome	78	6	11		Bacteria	Proteobacteria	Alphaproteobacteria	Sphingomonadales	Sphingomonadaceae	Qipengyuania		0	0	0
														Bacteria	Tenericutes	Mollicutes	Izimaplasmatales	uncultured bacterium	uncultured bacterium	5	5	0		Bacteria	Proteobacteria	Alphaproteobacteria	Sphingomonadales	Sphingomonadaceae	Sphingoaurantiacus		13	0	0
														Bacteria	Tenericutes	Mollicutes	Mollicutes RF39	Firmicutes bacterium CAG:822	Firmicutes bacterium CAG:822	0	0	0		Bacteria	Proteobacteria	Alphaproteobacteria	Sphingomonadales	Sphingomonadaceae	Sphingobium		0	0	0
														Bacteria	Tenericutes	Mollicutes	Mollicutes RF39	gut metagenome	gut metagenome	175	56	110		Bacteria	Proteobacteria	Alphaproteobacteria	Sphingomonadales	Sphingomonadaceae	Sphingomonas		370	1347	179
														Bacteria	Tenericutes	Mollicutes	Mollicutes RF39	metagenome	metagenome	41	94	17		Bacteria	Proteobacteria	Alphaproteobacteria	Sphingomonadales	Sphingomonadaceae	Sphingopyxis		0	0	0
														Bacteria	Tenericutes	Mollicutes	Mollicutes RF39	uncultured Erysipelotrichaceae bacterium	uncultured Erysipelotrichaceae bacterium	0	0	0		Bacteria	Proteobacteria	Alphaproteobacteria	Sphingomonadales	Sphingomonadaceae	uncultured		0	0	0
														Bacteria	Tenericutes	Mollicutes	Mollicutes RF39	uncultured Firmicutes bacterium	uncultured Firmicutes bacterium	0	0	0		Bacteria	Proteobacteria	Alphaproteobacteria	Sphingomonadales	Sphingomonadaceae	N/A		14	30	31
														Bacteria	Tenericutes	Mollicutes	Mollicutes RF39	uncultured Lachnospiraceae bacterium	uncultured Lachnospiraceae bacterium	0	0	0		Bacteria	Proteobacteria	Alphaproteobacteria	Tistrellales	Geminicoccaceae	Candidatus Alysiosphaera		0	0	7
														Bacteria	Tenericutes	Mollicutes	Mollicutes RF39	uncultured Mollicutes bacterium	uncultured Mollicutes bacterium	0	0	0		Bacteria	Proteobacteria	Alphaproteobacteria	Tistrellales	Geminicoccaceae	Geminicoccus		0	12	0
														Bacteria	Tenericutes	Mollicutes	Mollicutes RF39	uncultured bacterium adhufec202	uncultured bacterium adhufec202	0	0	21		Bacteria	Proteobacteria	Alphaproteobacteria	Tistrellales	Geminicoccaceae	uncultured		0	0	0
														Bacteria	Tenericutes	Mollicutes	Mollicutes RF39	uncultured bacterium	uncultured bacterium	181	131	227		Bacteria	Proteobacteria	Alphaproteobacteria	uncultured	bacterium enrichment culture clone Anammox_49	bacterium enrichment culture clone Anammox_49		0	7	0
														Bacteria	Tenericutes	Mollicutes	Mollicutes RF39	uncultured organism	uncultured organism	0	0	33		Bacteria	Proteobacteria	Alphaproteobacteria	uncultured	uncultured Bradyrhizobiaceae bacterium	uncultured Bradyrhizobiaceae bacterium		0	0	0
														Bacteria	Tenericutes	Mollicutes	Mollicutes RF39	uncultured prokaryote	uncultured prokaryote	0	0	16		Bacteria	Proteobacteria	Alphaproteobacteria	uncultured	uncultured bacterium	uncultured bacterium		0	0	0
														Bacteria	Tenericutes	Mollicutes	Mollicutes RF39	uncultured rumen bacterium	uncultured rumen bacterium	0	6	9		Bacteria	Proteobacteria	Alphaproteobacteria	N/A	N/A	N/A		0	0	0
														Bacteria	Tenericutes	Mollicutes	Mollicutes RF39	unidentified rumen bacterium RF39	unidentified rumen bacterium RF39	22	0	15		Bacteria	Proteobacteria	Deltaproteobacteria	Bdellovibrionales	Bacteriovoracaceae	Bacteriovorax		0	0	0
														Bacteria	Tenericutes	Mollicutes	Mollicutes RF39	N/A	N/A	228	182	464		Bacteria	Proteobacteria	Deltaproteobacteria	Bdellovibrionales	Bacteriovoracaceae	Peredibacter		0	0	4
														Bacteria	Tenericutes	Mollicutes	T2WK15B57	uncultured bacterium	uncultured bacterium	0	0	0		Bacteria	Proteobacteria	Deltaproteobacteria	Bdellovibrionales	Bdellovibrionaceae	Bdellovibrio		3	10	3
														Bacteria	Tenericutes	Mollicutes	N/A	N/A	N/A	0	0	0		Bacteria	Proteobacteria	Deltaproteobacteria	Bdellovibrionales	Bdellovibrionaceae	OM27 clade		0	0	0
														Bacteria	Verrucomicrobia	Verrucomicrobiae	Opitutales	Cerasicoccus	uncultured bacterium	0	0	0		Bacteria	Proteobacteria	Deltaproteobacteria	Desulfarculales	Desulfarculaceae	uncultured		0	0	0
														Bacteria	Verrucomicrobia	Verrucomicrobiae	Opitutales	Verruc-01	Verrucomicrobia bacterium GWF2_51_19	0	0	0		Bacteria	Proteobacteria	Deltaproteobacteria	Desulfuromonadales	Geobacteraceae	Geobacter		0	0	12
														Bacteria	Verrucomicrobia	Verrucomicrobiae	Opitutales	uncultured	metagenome	0	3	5		Bacteria	Proteobacteria	Deltaproteobacteria	Myxococcales	Archangiaceae	Anaeromyxobacter		0	0	0
														Bacteria	Verrucomicrobia	Verrucomicrobiae	Opitutales	uncultured	uncultured Verrucomicrobia bacterium	0	0	0		Bacteria	Proteobacteria	Deltaproteobacteria	Myxococcales	Archangiaceae	Cystobacter		0	0	0
														Bacteria	Verrucomicrobia	Verrucomicrobiae	Opitutales	uncultured	uncultured bacterium	0	0	0		Bacteria	Proteobacteria	Deltaproteobacteria	Myxococcales	Archangiaceae	N/A		0	19	14
														Bacteria	Verrucomicrobia	Verrucomicrobiae	Opitutales	uncultured	N/A	0	0	0		Bacteria	Proteobacteria	Deltaproteobacteria	Myxococcales	BIrii41	metagenome		11	0	0
														Bacteria	Verrucomicrobia	Verrucomicrobiae	Opitutales	N/A	N/A	0	0	0		Bacteria	Proteobacteria	Deltaproteobacteria	Myxococcales	BIrii41	uncultured Sorangiineae bacterium		0	0	0
														Bacteria	Verrucomicrobia	Verrucomicrobiae	Verrucomicrobiales	Akkermansia	uncultured bacterium	0	0	0		Bacteria	Proteobacteria	Deltaproteobacteria	Myxococcales	BIrii41	uncultured bacterium		0	0	0
														Bacteria	WPS-2	uncultured rumen bacterium	uncultured rumen bacterium	uncultured rumen bacterium	uncultured rumen bacterium	76	70	0		Bacteria	Proteobacteria	Deltaproteobacteria	Myxococcales	BIrii41	uncultured delta proteobacterium		8	0	0
														Bacteria	N/A	N/A	N/A	N/A	N/A	0	0	3		Bacteria	Proteobacteria	Deltaproteobacteria	Myxococcales	BIrii41	uncultured proteobacterium		0	0	0
														Unassigned	N/A	N/A	N/A	N/A	N/A	0	0	0		Bacteria	Proteobacteria	Deltaproteobacteria	Myxococcales	BIrii41	N/A		0	6	0
																								Bacteria	Proteobacteria	Deltaproteobacteria	Myxococcales	Blfdi19	uncultured bacterium		0	0	0
																								Bacteria	Proteobacteria	Deltaproteobacteria	Myxococcales	Blfdi19	N/A		0	0	0
																								Bacteria	Proteobacteria	Deltaproteobacteria	Myxococcales	Haliangiaceae	Haliangium		0	19	21
																								Bacteria	Proteobacteria	Deltaproteobacteria	Myxococcales	KD3-10	metagenome		0	0	0
																								Bacteria	Proteobacteria	Deltaproteobacteria	Myxococcales	KD3-10	uncultured bacterium		0	0	0
																								Bacteria	Proteobacteria	Deltaproteobacteria	Myxococcales	KD3-10	N/A		0	0	0
																								Bacteria	Proteobacteria	Deltaproteobacteria	Myxococcales	MSB-4B10	uncultured bacterium		0	0	0
																								Bacteria	Proteobacteria	Deltaproteobacteria	Myxococcales	Myxococcaceae	Myxococcus		0	0	0
																								Bacteria	Proteobacteria	Deltaproteobacteria	Myxococcales	Myxococcaceae	uncultured		0	0	8
																								Bacteria	Proteobacteria	Deltaproteobacteria	Myxococcales	Nannocystaceae	Nannocystis		0	0	0
																								Bacteria	Proteobacteria	Deltaproteobacteria	Myxococcales	Nannocystaceae	metagenome		0	0	0
																								Bacteria	Proteobacteria	Deltaproteobacteria	Myxococcales	Nannocystaceae	N/A		0	0	0
																								Bacteria	Proteobacteria	Deltaproteobacteria	Myxococcales	P3OB-42	metagenome		0	0	0
																								Bacteria	Proteobacteria	Deltaproteobacteria	Myxococcales	P3OB-42	uncultured bacterium		0	0	6
																								Bacteria	Proteobacteria	Deltaproteobacteria	Myxococcales	Phaselicystidaceae	Phaselicystis		0	0	0
																								Bacteria	Proteobacteria	Deltaproteobacteria	Myxococcales	Polyangiaceae	Aetherobacter		0	0	10
																								Bacteria	Proteobacteria	Deltaproteobacteria	Myxococcales	Polyangiaceae	Pajaroellobacter		6	17	0
																								Bacteria	Proteobacteria	Deltaproteobacteria	Myxococcales	Polyangiaceae	Polyangium		0	0	0
																								Bacteria	Proteobacteria	Deltaproteobacteria	Myxococcales	Polyangiaceae	Sorangium		0	0	0
																								Bacteria	Proteobacteria	Deltaproteobacteria	Myxococcales	Polyangiaceae	uncultured		9	0	9
																								Bacteria	Proteobacteria	Deltaproteobacteria	Myxococcales	Polyangiaceae	N/A		0	0	0
																								Bacteria	Proteobacteria	Deltaproteobacteria	Myxococcales	Sandaracinaceae	Sandaracinus		0	0	0
																								Bacteria	Proteobacteria	Deltaproteobacteria	Myxococcales	Sandaracinaceae	uncultured		0	0	0
																								Bacteria	Proteobacteria	Deltaproteobacteria	Myxococcales	bacteriap25	metagenome		12	13	18
																								Bacteria	Proteobacteria	Deltaproteobacteria	Myxococcales	bacteriap25	uncultured Myxococcales bacterium		0	27	0
																								Bacteria	Proteobacteria	Deltaproteobacteria	Myxococcales	bacteriap25	uncultured Syntrophobacterales bacterium		17	6	22
																								Bacteria	Proteobacteria	Deltaproteobacteria	Myxococcales	bacteriap25	unidentified		0	0	0
																								Bacteria	Proteobacteria	Deltaproteobacteria	Myxococcales	bacteriap25	N/A		73	30	90
																								Bacteria	Proteobacteria	Deltaproteobacteria	Myxococcales	mle1-27	uncultured Polyangiaceae bacterium		0	0	0
																								Bacteria	Proteobacteria	Deltaproteobacteria	Myxococcales	mle1-27	uncultured bacterium		3	0	0
																								Bacteria	Proteobacteria	Deltaproteobacteria	Myxococcales	mle1-27	uncultured delta proteobacterium		0	0	0
																								Bacteria	Proteobacteria	Deltaproteobacteria	Myxococcales	mle1-27	uncultured proteobacterium		0	0	0
																								Bacteria	Proteobacteria	Deltaproteobacteria	Myxococcales	mle1-27	N/A		0	0	0
																								Bacteria	Proteobacteria	Deltaproteobacteria	Myxococcales	uncultured bacterium	uncultured bacterium		0	0	0
																								Bacteria	Proteobacteria	Deltaproteobacteria	Myxococcales	uncultured	uncultured delta proteobacterium		0	0	0
																								Bacteria	Proteobacteria	Deltaproteobacteria	Myxococcales	N/A	N/A		0	0	0
																								Bacteria	Proteobacteria	Deltaproteobacteria	NB1-j	N/A	N/A		0	0	0
																								Bacteria	Proteobacteria	Deltaproteobacteria	Oligoflexales	0319-6G20	bacterium enrichment culture clone B126(2011)		0	0	0
																								Bacteria	Proteobacteria	Deltaproteobacteria	Oligoflexales	0319-6G20	marine metagenome		0	0	0
																								Bacteria	Proteobacteria	Deltaproteobacteria	Oligoflexales	0319-6G20	uncultured Roseobacter sp.		0	0	0
																								Bacteria	Proteobacteria	Deltaproteobacteria	Oligoflexales	0319-6G20	uncultured Syntrophobacteraceae bacterium		0	0	8
																								Bacteria	Proteobacteria	Deltaproteobacteria	Oligoflexales	0319-6G20	uncultured bacterium		0	0	0
																								Bacteria	Proteobacteria	Deltaproteobacteria	Oligoflexales	0319-6G20	uncultured gamma proteobacterium		0	6	0
																								Bacteria	Proteobacteria	Deltaproteobacteria	Oligoflexales	0319-6G20	uncultured soil bacterium		0	0	0
																								Bacteria	Proteobacteria	Deltaproteobacteria	Oligoflexales	0319-6G20	N/A		0	0	0
																								Bacteria	Proteobacteria	Deltaproteobacteria	Oligoflexales	Oligoflexaceae	Oligoflexus		0	5	0
																								Bacteria	Proteobacteria	Deltaproteobacteria	Oligoflexales	Oligoflexaceae	Silvanigrella		0	0	0
																								Bacteria	Proteobacteria	Deltaproteobacteria	Oligoflexales	Oligoflexaceae	uncultured		0	0	0
																								Bacteria	Proteobacteria	Deltaproteobacteria	RCP2-54	uncultured Syntrophobacterales bacterium	uncultured Syntrophobacterales bacterium		0	0	0
																								Bacteria	Proteobacteria	Deltaproteobacteria	RCP2-54	uncultured bacterium	uncultured bacterium		0	0	0
																								Bacteria	Proteobacteria	Deltaproteobacteria	RCP2-54	uncultured prokaryote	uncultured prokaryote		0	0	4
																								Bacteria	Proteobacteria	Deltaproteobacteria	RCP2-54	uncultured soil bacterium	uncultured soil bacterium		0	0	0
																								Bacteria	Proteobacteria	Deltaproteobacteria	SAR324 clade(Marine group B)	metagenome	metagenome		0	0	0
																								Bacteria	Proteobacteria	Deltaproteobacteria	SAR324 clade(Marine group B)	uncultured bacterium	uncultured bacterium		0	0	0
																								Bacteria	Proteobacteria	Deltaproteobacteria	SAR324 clade(Marine group B)	uncultured soil bacterium	uncultured soil bacterium		0	0	0
																								Bacteria	Proteobacteria	Deltaproteobacteria	SAR324 clade(Marine group B)	N/A	N/A		0	0	0
																								Bacteria	Proteobacteria	Deltaproteobacteria	Syntrophobacterales	Syntrophaceae	uncultured		0	0	6
																								Bacteria	Proteobacteria	Deltaproteobacteria	N/A	N/A	N/A		0	0	0
																								Bacteria	Proteobacteria	Gammaproteobacteria	Betaproteobacteriales	A21b	uncultured Rhodocyclaceae bacterium		6	14	9
																								Bacteria	Proteobacteria	Gammaproteobacteria	Betaproteobacteriales	A21b	uncultured bacterium		0	0	0
																								Bacteria	Proteobacteria	Gammaproteobacteria	Betaproteobacteriales	A21b	uncultured soil bacterium		0	0	0
																								Bacteria	Proteobacteria	Gammaproteobacteria	Betaproteobacteriales	A21b	N/A		0	0	0
																								Bacteria	Proteobacteria	Gammaproteobacteria	Betaproteobacteriales	Burkholderiaceae	AAP99		0	0	0
																								Bacteria	Proteobacteria	Gammaproteobacteria	Betaproteobacteriales	Burkholderiaceae	Achromobacter		0	0	0
																								Bacteria	Proteobacteria	Gammaproteobacteria	Betaproteobacteriales	Burkholderiaceae	Aquabacterium		0	0	0
																								Bacteria	Proteobacteria	Gammaproteobacteria	Betaproteobacteriales	Burkholderiaceae	Azohydromonas		0	0	0
																								Bacteria	Proteobacteria	Gammaproteobacteria	Betaproteobacteriales	Burkholderiaceae	Burkholderia-Caballeronia-Paraburkholderia		123	48	0
																								Bacteria	Proteobacteria	Gammaproteobacteria	Betaproteobacteriales	Burkholderiaceae	Caenimonas		0	0	0
																								Bacteria	Proteobacteria	Gammaproteobacteria	Betaproteobacteriales	Burkholderiaceae	Cupriavidus		0	0	0
																								Bacteria	Proteobacteria	Gammaproteobacteria	Betaproteobacteriales	Burkholderiaceae	Delftia		0	0	0
																								Bacteria	Proteobacteria	Gammaproteobacteria	Betaproteobacteriales	Burkholderiaceae	Duganella		13	0	0
																								Bacteria	Proteobacteria	Gammaproteobacteria	Betaproteobacteriales	Burkholderiaceae	Janthinobacterium		79	0	0
																								Bacteria	Proteobacteria	Gammaproteobacteria	Betaproteobacteriales	Burkholderiaceae	Lautropia		0	12	13
																								Bacteria	Proteobacteria	Gammaproteobacteria	Betaproteobacteriales	Burkholderiaceae	Massilia		0	194	0
																								Bacteria	Proteobacteria	Gammaproteobacteria	Betaproteobacteriales	Burkholderiaceae	Noviherbaspirillum		0	41	29
																								Bacteria	Proteobacteria	Gammaproteobacteria	Betaproteobacteriales	Burkholderiaceae	Polaromonas		0	0	0
																								Bacteria	Proteobacteria	Gammaproteobacteria	Betaproteobacteriales	Burkholderiaceae	Pseudoduganella		0	0	0
																								Bacteria	Proteobacteria	Gammaproteobacteria	Betaproteobacteriales	Burkholderiaceae	Pseudorhodoferax		0	0	0
																								Bacteria	Proteobacteria	Gammaproteobacteria	Betaproteobacteriales	Burkholderiaceae	Ramlibacter		0	25	23
																								Bacteria	Proteobacteria	Gammaproteobacteria	Betaproteobacteriales	Burkholderiaceae	Rhizobacter		0	0	0
																								Bacteria	Proteobacteria	Gammaproteobacteria	Betaproteobacteriales	Burkholderiaceae	Variovorax		39	0	0
																								Bacteria	Proteobacteria	Gammaproteobacteria	Betaproteobacteriales	Burkholderiaceae	Verticia		0	0	0
																								Bacteria	Proteobacteria	Gammaproteobacteria	Betaproteobacteriales	Burkholderiaceae	uncultured		0	0	0
																								Bacteria	Proteobacteria	Gammaproteobacteria	Betaproteobacteriales	Burkholderiaceae	N/A		63	233	131
																								Bacteria	Proteobacteria	Gammaproteobacteria	Betaproteobacteriales	Methylophilaceae	N/A		0	0	0
																								Bacteria	Proteobacteria	Gammaproteobacteria	Betaproteobacteriales	Nitrosomonadaceae	Ellin6067		9	35	37
																								Bacteria	Proteobacteria	Gammaproteobacteria	Betaproteobacteriales	Nitrosomonadaceae	MND1		0	0	0
																								Bacteria	Proteobacteria	Gammaproteobacteria	Betaproteobacteriales	Nitrosomonadaceae	Nitrosospira		0	10	0
																								Bacteria	Proteobacteria	Gammaproteobacteria	Betaproteobacteriales	Nitrosomonadaceae	mle1-7		21	17	32
																								Bacteria	Proteobacteria	Gammaproteobacteria	Betaproteobacteriales	Rhodocyclaceae	Uliginosibacterium		0	0	0
																								Bacteria	Proteobacteria	Gammaproteobacteria	Betaproteobacteriales	Rhodocyclaceae	N/A		0	0	0
																								Bacteria	Proteobacteria	Gammaproteobacteria	Betaproteobacteriales	SC-I-84	beta proteobacterium JGI 0001003-N18		0	0	0
																								Bacteria	Proteobacteria	Gammaproteobacteria	Betaproteobacteriales	SC-I-84	uncultured Nitrosomonadaceae bacterium		0	0	0
																								Bacteria	Proteobacteria	Gammaproteobacteria	Betaproteobacteriales	SC-I-84	uncultured bacterium		0	15	0
																								Bacteria	Proteobacteria	Gammaproteobacteria	Betaproteobacteriales	SC-I-84	uncultured beta proteobacterium		0	0	0
																								Bacteria	Proteobacteria	Gammaproteobacteria	Betaproteobacteriales	SC-I-84	N/A		20	5	18
																								Bacteria	Proteobacteria	Gammaproteobacteria	Betaproteobacteriales	TRA3-20	metagenome		0	0	0
																								Bacteria	Proteobacteria	Gammaproteobacteria	Betaproteobacteriales	TRA3-20	N/A		9	19	22
																								Bacteria	Proteobacteria	Gammaproteobacteria	Betaproteobacteriales	uncultured	uncultured proteobacterium		0	5	0
																								Bacteria	Proteobacteria	Gammaproteobacteria	Betaproteobacteriales	N/A	N/A		0	0	0
																								Bacteria	Proteobacteria	Gammaproteobacteria	CCD24	metagenome	metagenome		0	0	0
																								Bacteria	Proteobacteria	Gammaproteobacteria	CCD24	N/A	N/A		0	8	8
																								Bacteria	Proteobacteria	Gammaproteobacteria	Cellvibrionales	Cellvibrionaceae	Cellvibrio		0	0	0
																								Bacteria	Proteobacteria	Gammaproteobacteria	Cellvibrionales	Spongiibacteraceae	BD1-7 clade		0	0	0
																								Bacteria	Proteobacteria	Gammaproteobacteria	Coxiellales	Coxiellaceae	Coxiella		0	0	0
																								Bacteria	Proteobacteria	Gammaproteobacteria	Diplorickettsiales	Diplorickettsiaceae	Aquicella		6	4	0
																								Bacteria	Proteobacteria	Gammaproteobacteria	Diplorickettsiales	Diplorickettsiaceae	Rickettsiella		0	0	0
																								Bacteria	Proteobacteria	Gammaproteobacteria	Diplorickettsiales	Diplorickettsiaceae	uncultured		0	6	7
																								Bacteria	Proteobacteria	Gammaproteobacteria	Diplorickettsiales	Diplorickettsiaceae	N/A		0	0	0
																								Bacteria	Proteobacteria	Gammaproteobacteria	Enterobacteriales	Enterobacteriaceae	Escherichia-Shigella		0	0	0
																								Bacteria	Proteobacteria	Gammaproteobacteria	Enterobacteriales	Enterobacteriaceae	Pantoea		119	18	0
																								Bacteria	Proteobacteria	Gammaproteobacteria	Enterobacteriales	Enterobacteriaceae	Serratia		0	0	0
																								Bacteria	Proteobacteria	Gammaproteobacteria	Enterobacteriales	Enterobacteriaceae	N/A		75	0	0
																								Bacteria	Proteobacteria	Gammaproteobacteria	Gammaproteobacteria Incertae Sedis	Unknown Family	Acidibacter		144	70	71
																								Bacteria	Proteobacteria	Gammaproteobacteria	Gammaproteobacteria Incertae Sedis	Unknown Family	Candidatus Berkiella		0	0	4
																								Bacteria	Proteobacteria	Gammaproteobacteria	Gammaproteobacteria Incertae Sedis	Unknown Family	Candidatus Ovatusbacter		0	0	0
																								Bacteria	Proteobacteria	Gammaproteobacteria	Gammaproteobacteria Incertae Sedis	Unknown Family	uncultured bacterium		0	0	0
																								Bacteria	Proteobacteria	Gammaproteobacteria	JG36-TzT-191	uncultured bacterium	uncultured bacterium		0	0	0
																								Bacteria	Proteobacteria	Gammaproteobacteria	Legionellales	Legionellaceae	Legionella		9	8	0
																								Bacteria	Proteobacteria	Gammaproteobacteria	Nitrosococcales	Nitrosococcaceae	SZB85		0	0	5
																								Bacteria	Proteobacteria	Gammaproteobacteria	Oceanospirillales	Halomonadaceae	Halomonas		0	0	0
																								Bacteria	Proteobacteria	Gammaproteobacteria	Oceanospirillales	Halomonadaceae	N/A		0	0	0
																								Bacteria	Proteobacteria	Gammaproteobacteria	Oceanospirillales	Pseudohongiellaceae	BIyi10		4	7	0
																								Bacteria	Proteobacteria	Gammaproteobacteria	PLTA13	metagenome	metagenome		0	0	0
																								Bacteria	Proteobacteria	Gammaproteobacteria	PLTA13	uncultured gamma proteobacterium	uncultured gamma proteobacterium		0	0	0
																								Bacteria	Proteobacteria	Gammaproteobacteria	PLTA13	N/A	N/A		0	0	0
																								Bacteria	Proteobacteria	Gammaproteobacteria	Piscirickettsiales	Piscirickettsiaceae	Candidatus Endoecteinascidia		0	0	0
																								Bacteria	Proteobacteria	Gammaproteobacteria	Pseudomonadales	Moraxellaceae	Acinetobacter		0	0	0
																								Bacteria	Proteobacteria	Gammaproteobacteria	Pseudomonadales	Moraxellaceae	uncultured		0	0	0
																								Bacteria	Proteobacteria	Gammaproteobacteria	Pseudomonadales	Pseudomonadaceae	Pseudomonas		5503	550	7078
																								Bacteria	Proteobacteria	Gammaproteobacteria	R7C24	metagenome	metagenome		0	0	17
																								Bacteria	Proteobacteria	Gammaproteobacteria	R7C24	N/A	N/A		0	0	0
																								Bacteria	Proteobacteria	Gammaproteobacteria	Steroidobacterales	Steroidobacteraceae	Steroidobacter		18	44	60
																								Bacteria	Proteobacteria	Gammaproteobacteria	Steroidobacterales	Steroidobacteraceae	uncultured		0	9	5
																								Bacteria	Proteobacteria	Gammaproteobacteria	Steroidobacterales	Woeseiaceae	JTB255 marine benthic group		0	0	0
																								Bacteria	Proteobacteria	Gammaproteobacteria	Xanthomonadales	Rhodanobacteraceae	Chujaibacter		0	0	0
																								Bacteria	Proteobacteria	Gammaproteobacteria	Xanthomonadales	Rhodanobacteraceae	Dokdonella		23	12	7
																								Bacteria	Proteobacteria	Gammaproteobacteria	Xanthomonadales	Rhodanobacteraceae	Dyella		0	0	0
																								Bacteria	Proteobacteria	Gammaproteobacteria	Xanthomonadales	Rhodanobacteraceae	Luteibacter		132	41	0
																								Bacteria	Proteobacteria	Gammaproteobacteria	Xanthomonadales	Rhodanobacteraceae	Rhodanobacter		12	0	0
																								Bacteria	Proteobacteria	Gammaproteobacteria	Xanthomonadales	Rhodanobacteraceae	Rudaea		0	0	0
																								Bacteria	Proteobacteria	Gammaproteobacteria	Xanthomonadales	Rhodanobacteraceae	Tahibacter		0	0	0
																								Bacteria	Proteobacteria	Gammaproteobacteria	Xanthomonadales	Rhodanobacteraceae	uncultured		0	0	0
																								Bacteria	Proteobacteria	Gammaproteobacteria	Xanthomonadales	Rhodanobacteraceae	N/A		0	0	0
																								Bacteria	Proteobacteria	Gammaproteobacteria	Xanthomonadales	Xanthomonadaceae	Arenimonas		27	12	11
																								Bacteria	Proteobacteria	Gammaproteobacteria	Xanthomonadales	Xanthomonadaceae	Luteimonas		0	0	0
																								Bacteria	Proteobacteria	Gammaproteobacteria	Xanthomonadales	Xanthomonadaceae	Lysobacter		0	0	11
																								Bacteria	Proteobacteria	Gammaproteobacteria	Xanthomonadales	Xanthomonadaceae	Pseudoxanthomonas		6	0	0
																								Bacteria	Proteobacteria	Gammaproteobacteria	Xanthomonadales	Xanthomonadaceae	Stenotrophomonas		0	0	0
																								Bacteria	Proteobacteria	Gammaproteobacteria	Xanthomonadales	Xanthomonadaceae	Thermomonas		0	19	0
																								Bacteria	Proteobacteria	Gammaproteobacteria	Xanthomonadales	Xanthomonadaceae	Xanthomonas		0	0	0
																								Bacteria	Proteobacteria	Gammaproteobacteria	Xanthomonadales	Xanthomonadaceae	Xylella		0	0	0
																								Bacteria	Proteobacteria	Gammaproteobacteria	Xanthomonadales	Xanthomonadaceae	N/A		0	0	0
																								Bacteria	Proteobacteria	Gammaproteobacteria	uncultured	uncultured bacterium	uncultured bacterium		0	0	0
																								Bacteria	Proteobacteria	Gammaproteobacteria	N/A	N/A	N/A		0	0	0
																								Bacteria	Proteobacteria	N/A	N/A	N/A	N/A		0	0	2
																								Bacteria	Rokubacteria	NC10	Rokubacteriales	uncultured bacterium	uncultured bacterium		29	23	34
																								Bacteria	Rokubacteria	NC10	Rokubacteriales	N/A	N/A		0	16	0
																								Bacteria	Tenericutes	Mollicutes	Anaeroplasmatales	Anaeroplasmataceae	Anaeroplasma		0	0	0
																								Bacteria	Tenericutes	Mollicutes	Mycoplasmatales	Mycoplasmataceae	Candidatus Lumbricincola		0	0	0
																								Bacteria	Verrucomicrobia	Verrucomicrobiae	Chthoniobacterales	01D2Z36	metagenome		0	0	0
																								Bacteria	Verrucomicrobia	Verrucomicrobiae	Chthoniobacterales	Chthoniobacteraceae	Candidatus Udaeobacter		413	269	391
																								Bacteria	Verrucomicrobia	Verrucomicrobiae	Chthoniobacterales	Chthoniobacteraceae	Chthoniobacter		154	34	109
																								Bacteria	Verrucomicrobia	Verrucomicrobiae	Chthoniobacterales	Chthoniobacteraceae	LD29		0	0	0
																								Bacteria	Verrucomicrobia	Verrucomicrobiae	Chthoniobacterales	Terrimicrobiaceae	Terrimicrobium		14	0	17
																								Bacteria	Verrucomicrobia	Verrucomicrobiae	Chthoniobacterales	Xiphinematobacteraceae	Candidatus Xiphinematobacter		56	0	0
																								Bacteria	Verrucomicrobia	Verrucomicrobiae	Chthoniobacterales	N/A	N/A		0	0	0
																								Bacteria	Verrucomicrobia	Verrucomicrobiae	Methylacidiphilales	Methylacidiphilaceae	uncultured		0	5	0
																								Bacteria	Verrucomicrobia	Verrucomicrobiae	Opitutales	Opitutaceae	Lacunisphaera		0	0	0
																								Bacteria	Verrucomicrobia	Verrucomicrobiae	Opitutales	Opitutaceae	Opitutus		44	26	16
																								Bacteria	Verrucomicrobia	Verrucomicrobiae	Opitutales	Opitutaceae	uncultured		0	0	0
																								Bacteria	Verrucomicrobia	Verrucomicrobiae	Opitutales	Opitutaceae	N/A		0	0	0
																								Bacteria	Verrucomicrobia	Verrucomicrobiae	Opitutales	Puniceicoccaceae	Cerasicoccus		0	0	0
																								Bacteria	Verrucomicrobia	Verrucomicrobiae	Pedosphaerales	Pedosphaeraceae	ADurb.Bin063-1		0	0	0
																								Bacteria	Verrucomicrobia	Verrucomicrobiae	Pedosphaerales	Pedosphaeraceae	Pedosphaera		0	0	0
																								Bacteria	Verrucomicrobia	Verrucomicrobiae	Pedosphaerales	Pedosphaeraceae	bacterium Ellin516		0	0	0
																								Bacteria	Verrucomicrobia	Verrucomicrobiae	Pedosphaerales	Pedosphaeraceae	metagenome		22	0	0
																								Bacteria	Verrucomicrobia	Verrucomicrobiae	Pedosphaerales	Pedosphaeraceae	uncultured Desulfovibrio sp.		0	0	0
																								Bacteria	Verrucomicrobia	Verrucomicrobiae	Pedosphaerales	Pedosphaeraceae	uncultured Pedosphaera sp.		0	0	16
																								Bacteria	Verrucomicrobia	Verrucomicrobiae	Pedosphaerales	Pedosphaeraceae	uncultured Prosthecobacter sp.		12	0	0
																								Bacteria	Verrucomicrobia	Verrucomicrobiae	Pedosphaerales	Pedosphaeraceae	uncultured Verrucomicrobia bacterium		0	7	12
																								Bacteria	Verrucomicrobia	Verrucomicrobiae	Pedosphaerales	Pedosphaeraceae	uncultured Verrucomicrobia subdivision 3 bacterium		5	0	0
																								Bacteria	Verrucomicrobia	Verrucomicrobiae	Pedosphaerales	Pedosphaeraceae	uncultured bacterium		0	0	0
																								Bacteria	Verrucomicrobia	Verrucomicrobiae	Pedosphaerales	Pedosphaeraceae	uncultured soil bacterium		0	0	0
																								Bacteria	Verrucomicrobia	Verrucomicrobiae	Pedosphaerales	Pedosphaeraceae	uncultured verrucomicrobium DEV064		0	11	0
																								Bacteria	Verrucomicrobia	Verrucomicrobiae	Pedosphaerales	Pedosphaeraceae	N/A		9	10	19
																								Bacteria	Verrucomicrobia	Verrucomicrobiae	S-BQ2-57 soil group	metagenome	metagenome		0	0	0
																								Bacteria	Verrucomicrobia	Verrucomicrobiae	S-BQ2-57 soil group	uncultured bacterium	uncultured bacterium		0	7	3
																								Bacteria	Verrucomicrobia	Verrucomicrobiae	UA11	uncultured bacterium	uncultured bacterium		0	0	0
																								Bacteria	Verrucomicrobia	Verrucomicrobiae	Verrucomicrobiales	Rubritaleaceae	Luteolibacter		15	3	9
																								Bacteria	Verrucomicrobia	Verrucomicrobiae	Verrucomicrobiales	Verrucomicrobiaceae	Brevifollis		0	0	0
																								Bacteria	Verrucomicrobia	Verrucomicrobiae	Verrucomicrobiales	Verrucomicrobiaceae	Prosthecobacter		0	0	0
																								Bacteria	Verrucomicrobia	Verrucomicrobiae	Verrucomicrobiales	Verrucomicrobiaceae	Roseimicrobium		9	2	13
																								Bacteria	Verrucomicrobia	Verrucomicrobiae	Verrucomicrobiales	Verrucomicrobiaceae	Verrucomicrobium		0	6	0
																								Bacteria	Verrucomicrobia	Verrucomicrobiae	Verrucomicrobiales	Verrucomicrobiaceae	uncultured		0	0	9
																								Bacteria	Verrucomicrobia	Verrucomicrobiae	Verrucomicrobiales	Verrucomicrobiaceae	N/A		0	0	0
																								Bacteria	Verrucomicrobia	Verrucomicrobiae	N/A	N/A	N/A		0	0	0
																								Bacteria	WPS-2	metagenome	metagenome	metagenome	metagenome		0	5	0
																								Bacteria	WS2	metagenome	metagenome	metagenome	metagenome		0	0	0
																								Bacteria	WS2	uncultured bacterium	uncultured bacterium	uncultured bacterium	uncultured bacterium		0	0	0
																								Bacteria	WS2	uncultured soil bacterium	uncultured soil bacterium	uncultured soil bacterium	uncultured soil bacterium		0	0	0
																								Bacteria	N/A	N/A	N/A	N/A	N/A		18	12	11
																								Unassigned	N/A	N/A	N/A	N/A	N/A		0	0	6
